# Supplementary material for: Metabolic Profiling Reveals Organ‐Specific Molecular Pathologies and Aging‐Associated Biomarkers in Progeroid Laminopathy
Source: Smart Med. 2026 Jul 11;5(3):e70042. doi: 10.1002/smmd.70042 (PMC13387292; doi:10.1002/smmd.70042)
Supplement: Supplementary file 2 — Table S1: Metabolomic Profiling Reveals Lipid and Metabolic Dysregulation in HGPS Mice, related to Figure 3. [file SMMD-5-e70042-s001.xlsx]

## Sheet: DEM(metabolity)s of each organ
Supplementary Table 1. Metabolomic Profiling Reveals Lipid and Metabolic Dysregulation in HGPS Mice, related to Figure 3.
ID	name	Fold.Change	log2.FC.	p.value	organ
M514T339_1	NCGC00381332-01_C28H38N2O7_Spiro[2H-furo[2,3-e]isoindole-2,1'(2'H)-naphthalene]-7(3H)-acetic acid, alpha-(3-amino-3-oxopropyl)-3',4',4'a,5',6,6',7',8,8',8'a-decahydro-4,6'-dihydroxy-2',5',5',8'a-tetramethyl-6-oxo-	0.00098365	-9.9896	0.013588	heart
M257T40	ethofumesate-2-keto	0.0022387	-8.8031	0.0013139	heart
M275T407	10-deoxygerfelin	0.012176	-6.3599	0.0072264	heart
M516T357	Taurocholic acid	0.012282	-6.3473	0.026033	heart
M462T357_1	3-Dehydroecdysone	0.012518	-6.3199	0.010842	heart
M531T649	NP-000947	0.013496	-6.2114	0.0025146	heart
M404T40	Gardenoside	0.01423	-6.1349	0.0022643	heart
M514T420	iso-Roridine E	0.016152	-5.9521	0.047517	heart
M335T630	Prostaglandin B1	0.016736	-5.9009	0.013396	heart
M291T49	Diflubenzuron	0.017058	-5.8734	0.0023109	heart
M365T40	Indapamide	0.017785	-5.8132	0.020567	heart
M596T440	Paromomycin	0.021146	-5.5635	0.010464	heart
M243T272	Biotin	0.023849	-5.3899	0.049593	heart
M480T357_1	26-Hydroxyecdysone	0.023899	-5.3869	0.020132	heart
M301T303	Phenthoate	0.029946	-5.0615	0.011402	heart
M568T530	NCGC00386067-01!2-[2-(19-acetamido-16,18-dihydroxy-5,9-dimethyl-6-oxoicosan-7-yl)oxy-2-oxoethyl]butanedioic acid	0.032183	-4.9576	0.049761	heart
M320T383	18-HETE	0.032211	-4.9563	0.020986	heart
M376T326	(2S,3S)-6'-methyl-3-phenylspiro[oxirane-2,7'-quinazolino[3,2-a][1,4]benzodiazepine]-5',13'-dione	0.036411	-4.7795	0.00092642	heart
M367T234	1,3,5-trihydroxy-4-{[(2E)-3-(3-hydroxy-4-methoxyphenyl)prop-2-enoyl]oxy}cyclohexane-1-carboxylic acid	0.045827	-4.4477	0.030023	heart
M227T46	Carnosine	0.047666	-4.3909	0.022804	heart
M391T562	NP-022237	0.058622	-4.0924	0.016722	heart
M297T250	NP-020139	0.062645	-3.9967	0.034529	heart
M364T387	18-Aminoabieta-8,11,13-Triene Sulfate	0.072565	-3.7846	0.027092	heart
M249T328	4,4'-Sulfonyldiphenol	0.074142	-3.7536	0.038515	heart
M464T390	3-Epiecdysone	0.088199	-3.5031	0.0044343	heart
M632T432	(3beta,5xi,9xi)-3-[(6-Deoxy-beta-D-glucopyranosyl)oxy]urs-12-ene-27,28-dioic acid	0.090227	-3.4703	0.012927	heart
M373T562	Ursodeoxycholic acid	0.091351	-3.4524	0.046437	heart
M325T576	NCGC00347593-02!2-hydroxy-3-methyl-6-[(2E,6E)-3,7,11-trimethyldodeca-2,6,10-trienyl]-7-oxabicyclo[4.1.0]hept-3-en-5-one	0.097168	-3.3634	0.031253	heart
M183T259	2,4-Dinitrophenol	0.10325	-3.2758	0.049631	heart
M240T228	3',5'-Dichloro-2-hydroxy-2-methylbut-3-enanilide	0.10337	-3.2741	0.027831	heart
M405T42	Benzbromarone	0.10791	-3.2121	0.010113	heart
M431T650	Mizolastine	0.10988	-3.186	0.038495	heart
M366T53	6-bromo-2-naphthyl beta-D-galactoside	0.11245	-3.1527	0.017128	heart
M701T256_2	NCGC00385062-01_C38H56O13_(2S,4R,9beta,16alpha,17xi,23E)-2-(beta-D-Glucopyranosyloxy)-16,20-dihydroxy-9,10,14-trimethyl-1,11,22-trioxo-4,9-cyclo-9,10-secocholesta-5,23-dien-25-yl acetate	0.11683	-3.0975	0.035587	heart
M464T238	3-hydroxy-9,9,16,16-tetramethyl-24,26-dioxo-8-oxa-14,23,25-triazaheptacyclo[17.5.2.0?a,?a???.0?l,?a???.0???,?a?l.0???,?a??.0?a??a,???l]hexacosa-4,6,10,12,14-pentaen-14-ium-14-olate	0.12204	-3.0345	0.007727	heart
M694T239	NP-018878	0.13114	-2.9308	0.038655	heart
M343T543	7(S),17(S)-dihydroxy-8(E),10(Z),13(Z),15(E),19(Z)-Docosapentaenoic Acid	0.13526	-2.8862	0.048747	heart
M250T295	4,4'-Methylenediphenyl diisocyanate	0.1596	-2.6475	0.031486	heart
M401T351	CAPERATIC ACID	0.16643	-2.587	0.027478	heart
M456T352	1,2Alpha-Epoxydeacetoxydihydrogedunin	0.18069	-2.4684	0.024559	heart
M125T68	Imidazoleacetic acid	0.22447	-2.1554	0.033711	heart
M160T49	Aminoadipic acid	0.2549	-1.972	0.045031	heart
M178T52	S-Carboxymethyl-L-cysteine	0.29352	-1.7685	0.028727	heart
M281T58	Trimeprazine	0.38203	-1.3882	0.017366	heart
M450T283	[(7R,8R,10R,13S)-17-(furan-3-yl)-4,4,8,10,13-pentamethyl-3,16-dioxo-6,7,9,11,12,17-hexahydro-5H-cyclopenta[a]phenanthren-7-yl] acetate	0.39519	-1.3394	0.019007	heart
M285T420	Hexadecanedioate	0.43193	-1.2111	0.0040893	heart
M193T392	Dihydrojasmonic acid	3.1313	1.6468	0.037614	heart
M195T288	L-beta-Homotyrosine	3.4977	1.8064	0.039755	heart
M132T68	cis-4-Hydroxy-D-proline	3.6356	1.8622	0.025799	heart
M137T231	2-Aminobenzoic acid	4.0022	2.0008	0.039591	heart
M189T56	N6-Acetyl-L-lysine	4.4054	2.1393	0.031047	heart
M898T645	NCGC00385731-01_C46H74O17_(3beta,5xi,9xi,16alpha)-3-{[alpha-L-Arabinopyranosyl-(1->2)-alpha-L-arabinopyranosyl-(1->6)-beta-D-glucopyranosyl]oxy}-16-hydroxyolean-12-en-28-oic acid	4.4529	2.1547	0.019798	heart
M479T685_2	Cytochalasin B	4.5189	2.176	0.042136	heart
M332T332	[10]-Shogaol	4.5589	2.1887	0.044862	heart
M881T623	Dereplicator Identification - E'Surugamide_B'	4.817	2.2681	0.023828	heart
M769T284_7	Hymenamide D	4.9718	2.3138	0.024316	heart
M184T605	Simazine	5.0694	2.3418	0.018044	heart
M531T611	Cortivazol	5.2447	2.3909	0.026717	heart
M314T373	R-Palmitoyl-(2-methyl) Ethanolamide	5.533	2.4681	0.021811	heart
M950T261_3	REBAUDIOSIDE C	5.5871	2.4821	0.030324	heart
M387T409	Deoxycholic acid methyl ester	5.6237	2.4915	0.011719	heart
M170T68	2-Aminooctanedioic acid	5.6428	2.4964	0.0056013	heart
M511T92	I-BOP	5.7243	2.5171	0.03887	heart
M819T269_2	NCGC00385692-01_C44H68O14_3-Hydroxyspirosta-5,25(27)-dien-1-yl 2-O-(6-deoxy-alpha-L-mannopyranosyl)-4-O-(2-hydroxy-3-methylpentanoyl)-alpha-L-arabinopyranoside	5.79	2.5336	0.036161	heart
M507T576	NCGC00380960-01_C30H50O6_13,17,24,25-Tetrahydroxy-16,23-epoxydammaran-3-one	5.9326	2.5687	0.028075	heart
M295T242	F-Amidine	6.3316	2.6626	0.0077428	heart
M312T157	CAY10638	6.5599	2.7137	0.031161	heart
M178T36	Phenmetrazine	6.9984	2.807	0.017095	heart
M505T537	NP-004552	7.2191	2.8518	0.027749	heart
M149T659	N-(2,4-dimethylphenyl)formamide	8.4921	3.0861	0.016728	heart
M377T409	Estradiol 17beta-cyclopentylpropionate	9.2307	3.2064	0.013358	heart
M309T293	XLR11 N-(4-pentenyl) analog	10.015	3.3241	0.014429	heart
M660T307_1	NCGC00384793-01_C32H52O14_(2E,6E,10E)-14-{[2-O-(beta-D-Glucopyranosyl)-beta-D-glucopyranosyl]oxy}-4-hydroxy-2,6,10,14-tetramethyl-2,6,10,15-hexadecatetraenoic acid	10.684	3.4174	0.036298	heart
M456T637	17-trifluoromethylphenyl trinor PGF2&alpha	11.12	3.4751	0.0048833	heart
M153T385	3-Aminosalicylic acid	11.413	3.5126	0.028033	heart
M690T570_1	Germbudine	11.831	3.5645	0.0099404	heart
M611T352	13-Acetyl-9-Dihydrobaccatin III	13.292	3.7325	0.038378	heart
M690T570_2	Fasciculic acid C	13.396	3.7437	0.0065226	heart
M349T382	NCGC00380552-01_C22H36O3_2(1H)-Naphthalenone, 8-[5-(acetyloxy)-3-methylpentyl]octahydro-4,4,8a-trimethyl-7-methylene-	14.174	3.8252	0.034295	heart
M880T622_3	L-Citramalyl-CoA	15.302	3.9356	0.0026161	heart
M470T295	7-Hydroxymethotrexate	17.514	4.1304	0.044631	heart
M584T447	Ouabain	17.702	4.1459	0.02416	heart
M122T273	2-(Aminomethyl)phenol	20.98	4.3909	0.015662	heart
M641T507_2	NCGC00385427-01!17-[2,3-dihydroxy-6-methyl-6-[3,4,5-trihydroxy-6-(hydroxymethyl)oxan-2-yl]oxyheptan-2-yl]-2,3,14-trihydroxy-10,13-dimethyl-2,3,4,5,9,11,12,15,16,17-decahydro-1H-cyclopenta[a]phenanthren-6-one	28.949	4.8554	0.038456	heart
M404T225	[1-(3,4-dihydroxy-5-methoxyphenyl)-7-(3,4-dihydroxyphenyl)heptan-3-yl] acetate	50.249	5.651	0.0060361	heart
M531T312	NP-018606	0.0018362	-9.0891	7.40E-05	lung
M241T45	D-Glucose 1-phosphate	0.0020198	-8.9516	0.0093394	lung
M409T564	Risperidone	0.0020582	-8.9244	0.00091105	lung
M531T649	NP-000947	0.0023274	-8.7471	0.00023471	lung
M612T327	NCGC00385011-01_C27H37NO16_	0.0025773	-8.5999	0.00046002	lung
M425T366	9-Hydroxyrisperidone	0.0028798	-8.4398	0.00095826	lung
M522T466_1	Tonantzitlolone B	0.0030953	-8.3357	0.001626	lung
M473T364	NCGC00381421-01!2-ethyl-4-[(Z)-2-[(3-formamido-2-hydroxybenzoyl)amino]but-2-enoyl]oxy-3-(2-methylbutanoyloxy)pentanoic acid	0.0036217	-8.1091	7.20E-06	lung
M349T330	Penicillin V	0.0037859	-8.0451	0.014394	lung
M511T347	3-O-?-D-Glucopyranosylandrographolide	0.0038832	-8.0085	0.00035996	lung
M274T48	epsilon-(gamma-L-Glutamyl)-L-lysine	0.0042634	-7.8738	0.00056773	lung
M530T288_1	NCGC00380707-01_C26H42O11_(5xi,6alpha,7alpha,9xi,16xi)-16-(beta-D-Glucopyranosyloxy)-6,7,17-trihydroxykauran-19-oic acid	0.0043248	-7.8532	0.0036405	lung
M734T191_1	MLS002154214-01!Dihydroergotamine tartrate5989-77-5	0.0060782	-7.3621	0.004444	lung
M405T262	NCGC00380759-01_C23H34O6_	0.0063011	-7.3102	0.004514	lung
M498T306	Columbamide B	0.0064232	-7.2825	0.0021346	lung
M335T67	N-(2,6-Dimethoxybenzoyl)-N'-(2,4,6-trifluorophenyl)urea	0.0064703	-7.272	0.0051281	lung
M481T665	N-(5-Chloro-6-methyl-2-pyridin-2-ylpyrimidin-4-yl)-N-{1-[3-chloro-5-(trifluoromethyl)pyridin-2-yl]piperidin-4-yl}amine	0.0064854	-7.2686	0.00072404	lung
M392T445	Testosterone benzoate	0.0065844	-7.2467	0.0019196	lung
M462T357_1	3-Dehydroecdysone	0.0066929	-7.2231	0.0030565	lung
M498T324_1	Taurodeoxycholic acid	0.0075282	-7.0535	0.0041818	lung
M480T357_1	26-Hydroxyecdysone	0.0075826	-7.0431	0.0012767	lung
M408T677	Lonchocarpol A	0.008342	-6.9054	0.01003	lung
M438T499	1-lauroyl-sn-glycero-3-phosphocholine	0.0083555	-6.9031	0.0033606	lung
M516T357	Taurocholic acid	0.0088901	-6.8136	0.0038961	lung
M492T355	Imatinib	0.0096079	-6.7016	5.59E-05	lung
M453T367	NCGC00380717-01_C27H36O7_2-Butenoic acid, 2-methyl-, 9a-(acetyloxy)-1a,1b,4,4a,5,7a,7b,8,9,9a-decahydro-7b-hydroxy-3-(hydroxymethyl)-1,1,6,8-tetramethyl-5-oxo-1H-cyclopropa[3,4]benz[1,2-e]azulen-9-yl ester, (2E)-	0.0099812	-6.6466	0.0016555	lung
M349T287	Orotidylic acid	0.010295	-6.6019	0.0050676	lung
M365T40	Indapamide	0.010707	-6.5453	0.0010593	lung
M619T39	cefoselis sulfate	0.011618	-6.4275	0.00092174	lung
M228T229	Emtricitabine	0.012049	-6.375	0.00021278	lung
M733T625_3	1,2-Dierucoyl-SN-Glycero-3-Phosphoethanolamine	0.012207	-6.3561	0.0073344	lung
M734T667_2	DL-Dipalmitoylphosphatidylcholine	0.012456	-6.327	0.0062279	lung
M580T494	euphodendroidin U	0.012723	-6.2964	0.0042016	lung
M361T298	Cortisol	0.012868	-6.2801	0.00017141	lung
M512T354	ZM 447439	0.013193	-6.2441	0.0046505	lung
M616T245	MLS002153952-01!beta- Belladonnine dichloroethylate191355-47-2	0.013193	-6.2441	3.04E-05	lung
M453T411	Ribostamycin	0.013582	-6.2021	0.031945	lung
M467T293	Cromoglicic acid	0.013599	-6.2003	0.00028	lung
M517T157	UDP-D-Xylose	0.014284	-6.1295	0.010331	lung
M529T440	Antimycin A1	0.014598	-6.098	0.004497	lung
M535T364	4-[(1S,3aS,4R,6aR)-3a-Hydroxy-4-(4-hydroxy-3-methoxyphenyl)tetrahydro-1H,3H-furo[3,4-c]furan-1-yl]-2-methoxyphenyl ?-D-glucopyranoside	0.014992	-6.0597	0.03565	lung
M512T347_1	3,6-dibenzyl-9-[(2,3-diamino-1,2-dihydroindol-3-yl)methyl]-1,4,7-triazonane-2,5,8-trione	0.015948	-5.9705	0.0086051	lung
M298T44	fenbendazole	0.016238	-5.9445	0.004912	lung
M314T52	Sulfaphenazole	0.019255	-5.6986	0.00019724	lung
M240T360	(3R,4S)-4,6,8-Trihydroxy-7-methoxy-3-methyl-3,4-dihydro-1H-isochromen-1-one	0.020106	-5.6362	0.0372	lung
M354T387_2	URB937	0.021249	-5.5565	0.032831	lung
M691T246	NCGC00169308-03!5-[(3S,8R,10R,13R,14S,17R)-3-[(2R,3R,4R,5S,6R)-3,4-dihydroxy-6-(hydroxymethyl)-5-[(2S,3R,4R,5R,6S)-3,4,5-trihydroxy-6-methyloxan-2-yl]oxyoxan-2-yl]oxy-14-hydroxy-10,13-dimethyl-1,2,3,6,7,8,9,11,12,15,16,17-dodecahydrocyclopenta[a]phenanthren-17-yl]pyran-2-one	0.021601	-5.5327	0.025427	lung
M297T250	NP-020139	0.022002	-5.5062	0.014075	lung
M230T58	NCGC00180087-02!5-(hydroxymethyl)-3-(1-hydroxy-4-methylhexyl)oxolan-2-one	0.023048	-5.4392	0.021568	lung
M515T315_2	Taurocholate	0.023119	-5.4348	0.0083615	lung
M733T685	Sphingomyelin	0.023811	-5.3922	0.021288	lung
M253T234	2-[2-(methylthio)benzoyl]benzoic acid	0.024374	-5.3585	0.00056144	lung
M362T276	NP-006605	0.025326	-5.3032	0.0001878	lung
M596T297	NCGC00381001-01_C32H41NO11_	0.025455	-5.2959	0.0019055	lung
M301T248	6,8-di(tert-butyl)-4-oxo-4H-chromene-2-carboxylic acid	0.025496	-5.2936	0.0001817	lung
M241T66_1	N-[2-(6-amino-9H-purin-9-yl)ethyl]-N-(2-furylmethyl)amine	0.025738	-5.2799	0.015214	lung
M986T247	Ptd(S)Ins-(3,4)-P2 (1,2-dipalmitoyl)	0.025854	-5.2735	0.0013609	lung
M406T398_1	2-(hydroxymethyl)-6-[(E)-4-(1,2,4-trihydroxy-2,6,6-trimethylcyclohexyl)but-3-en-2-yl]oxyoxane-3,4,5-triol	0.025955	-5.2679	0.024618	lung
M391T562	NP-022237	0.026892	-5.2167	0.010928	lung
M462T357_2	17-phenyl trinor Prostaglandin F2alpha serinol amide	0.028493	-5.1333	0.02546	lung
M473T365	N-{[(2R,4S,5S)-5-{[4-(2-Methoxyphenyl)-1-piperazinyl]methyl}-1-azabicyclo[2.2.2]oct-2-yl]methyl}-1,3-benzodioxole-5-carboxamide	0.028511	-5.1323	0.0015609	lung
M337T236	Linezolid	0.029012	-5.1072	0.028857	lung
M500T491_1	4alpha-deoxyphorbol 12-tiglate-13-isobutyrate (4-dPE A)	0.030403	-5.0397	0.00043103	lung
M313T251	Gibberellin A12	0.030439	-5.0379	4.12E-05	lung
M288T262	NCGC00380586-01!methyl 4,5,6-trihydroxy-3-(3-methoxy-3-oxoprop-1-en-2-yl)oxycyclohexene-1-carboxylate	0.030785	-5.0216	0.0021681	lung
M275T407	10-deoxygerfelin	0.031941	-4.9684	0.020576	lung
M247T343	N-(naphthalen-1-yl)benzamide	0.032007	-4.9655	0.018851	lung
M464T238	3-hydroxy-9,9,16,16-tetramethyl-24,26-dioxo-8-oxa-14,23,25-triazaheptacyclo[17.5.2.0?a,?a???.0?l,?a???.0???,?a?l.0???,?a??.0?a??a,???l]hexacosa-4,6,10,12,14-pentaen-14-ium-14-olate	0.033165	-4.9142	0.0040681	lung
M378T329	Fumitremorgin C	0.034324	-4.8646	0.008813	lung
M346T253	L-Alanyl-gamma-D-glutamyl-L-lysine	0.034491	-4.8576	0.0020458	lung
M297T208	NCGC00180491-02_C11H14N4O4S_6H-Purin-6-one, 1,9-dihydro-9-(5-S-methyl-5-thiopentofuranosyl)-	0.034963	-4.838	0.013225	lung
M300T296	2-(benzoylamino)-4,5-dimethoxybenzoic acid	0.035816	-4.8033	0.0061242	lung
M376T326	(2S,3S)-6'-methyl-3-phenylspiro[oxirane-2,7'-quinazolino[3,2-a][1,4]benzodiazepine]-5',13'-dione	0.035963	-4.7974	0.00122	lung
M229T274	Dodecanedioic acid	0.03715	-4.7505	0.031995	lung
M472T364	1,6-Bis-O-[(2E)-3-(4-hydroxyphenyl)-2-propenoyl]-?-D-glucopyranose	0.03774	-4.7278	0.040145	lung
M464T390	3-Epiecdysone	0.037861	-4.7232	0.0034904	lung
M206T195	1-(4-nitrophenyl)piperidine	0.038221	-4.7095	0.043799	lung
M235T250	2-(6-methyl-3-pyridyl)-1-morpholinoethane-1-thione	0.038236	-4.7089	0.046599	lung
M366T247	NP-003827	0.038336	-4.7051	0.035355	lung
M298T420	3-hydroxy-C12 homoserine lactone	0.039171	-4.6741	0.01457	lung
M372T352	13,14-dihydro-16,16-difluoro PGJ2	0.040423	-4.6287	0.0056613	lung
M367T635	Dehydroepiandrosterone sulfate	0.041367	-4.5954	0.0018679	lung
M228T230	NP-000124	0.041728	-4.5829	0.020394	lung
M488T319	7-Sulfocholic acid	0.042627	-4.5521	0.0026329	lung
M499T645	Mupirocin	0.042886	-4.5433	0.0074243	lung
M467T295	NCGC00384635-01_C27H34O8_Methyl [(1S,3S,7R,8R,9R,12S,13S)-13-(3-furyl)-6,6,8,12-tetramethyl-17-methylene-5,15-dioxo-2,14-dioxatetracyclo[7.7.1.0~1,12~.0~3,8~]heptadec-7-yl](hydroxy)acetate	0.043574	-4.5204	0.0069769	lung
M498T371_3	Taurochenodesoxycholic acid	0.04421	-4.4995	0.0078704	lung
M377T254	Ethyl 2-(2,5-dioxo-1-phenyltetrahydro-1H-pyrrol-3-yl)-3-(4-fluoroanilino)but-2-enoate	0.044548	-4.4885	0.0040973	lung
M238T313	Salbutamol	0.047431	-4.398	0.0058966	lung
M240T209	Homocarnosine	0.048061	-4.379	0.0064328	lung
M367T234	1,3,5-trihydroxy-4-{[(2E)-3-(3-hydroxy-4-methoxyphenyl)prop-2-enoyl]oxy}cyclohexane-1-carboxylic acid	0.052461	-4.2526	0.026796	lung
M516T92	NCGC00380700-01_C27H32O10_Methyl (2S)-[(5S,6S,10S,12S,13R,15S,19S)-6-(3-furyl)-15,18-dihydroxy-1,5,16-trimethyl-8,14-dioxo-7,11-dioxahexacyclo[14.2.1.0~2,12~.0~5,10~.0~10,12~.0~13,18~]nonadec-19-yl](hydroxy)acetate	0.053749	-4.2176	0.010383	lung
M465T397	Kanamycin	0.054076	-4.2089	0.010827	lung
M348T271	NP-002047	0.054235	-4.2046	0.013299	lung
M790T306_6	NCGC00179693-03![(1S,4aS,6S,7R,7aS)-4-methoxycarbonyl-7-methyl-1-[(2S,3R,4S,5S,6R)-3,4,5-trihydroxy-6-(hydroxymethyl)oxan-2-yl]oxy-1,4a,5,6,7,7a-hexahydrocyclopenta[c]pyran-6-yl] (1S,4aS,6S,7R,7aS)-6-acetyloxy-7-methyl-1-[(2S,3R,4S,5S,6R)-3,4,5-trihydroxy-6-(hydroxymethyl)oxan-2-yl]oxy-1,4a,5,6,7,7a-hexahydrocyclopenta[c]pyran-4-carboxylate	0.056066	-4.1567	0.027326	lung
M133T468	2-Aminobenzimidazole	0.057968	-4.1086	0.0025619	lung
M333T283	Penicillin G	0.058235	-4.102	0.037589	lung
M393T412	N-(1-Amino-1-oxo-2-propanyl)-1,3,4-trihydroxy-5-{[(4-methylphenyl)carbamoyl]amino}cyclohexanecarboxamide	0.058233	-4.102	0.0468	lung
M363T353	(3'alpha,5'alpha,9'xi,10'beta)-O-(3-Hydroxy-7-drimen-11-yl)umbelliferone	0.058311	-4.1001	0.004663	lung
M351T140	SB 216763	0.059537	-4.0701	0.017589	lung
M596T440	Paromomycin	0.059898	-4.0613	0.018245	lung
M466T141	(2-{[(1S,11aS)-7-(1,3-Benzodioxol-5-yl)-5,11-dioxo-2,3,5,10,11,11a-hexahydro-1H-pyrrolo[2,1-c][1,4]benzodiazepin-1-yl]amino}-2-oxoethoxy)acetic acid	0.059972	-4.0596	0.011322	lung
M482T587	Fexofenadine	0.059981	-4.0593	0.023804	lung
M850T585	PI(16_0_13-HODE)	0.060525	-4.0463	0.019902	lung
M300T248	NCGC00385444-01!5-(3,4-dihydroxyphenyl)-6,7-dimethyl-5,6,7,8-tetrahydronaphthalene-2,3-diol	0.060677	-4.0427	0.0029226	lung
M912T306_4	SurugamideA	0.061754	-4.0173	0.02236	lung
M847T306_20	5,13-bis(3,4-dihydroxyphenyl)-7-[2-(3,4-dihydroxyphenyl)-3,5,7-trihydroxy-3,4-dihydro-2H-1-benzopyran-8-yl]-4,12,14-trioxapentacyclo[11.7.1.0??,?a?a.0?l,???.0?a???,?????]henicosa-2,8,10,15,17,19-hexaene-6,9,17,19,21-pentol	0.062067	-4.01	0.012145	lung
M209T45	Galactaric acid	0.062482	-4.0004	0.00042862	lung
M281T65	5-{[(5-chloro-2-pyridyl)amino]methylidene}-2,2-dimethyl-1,3-dioxane-4,6-dione	0.062876	-3.9913	0.0083182	lung
M266T94	2,6-Bis[(2-hydroxyethyl)amino]-3-nitrobenzonitrile	0.06322	-3.9835	0.002707	lung
M405T42	Benzbromarone	0.063445	-3.9784	0.023318	lung
M304T90	N4-(5-chloro-4-methoxy-3-thienyl)-2,6-dimethylmorpholine-4-carboxamide	0.06347	-3.9778	0.0084656	lung
M144T208	3-Hexenedioic acid	0.063699	-3.9726	0.0014702	lung
M482T465	NCGC00380191-01![(2R,3S,4S,5R,6R)-3,4,5-trihydroxy-6-[(2R,3R,4S,5S,6R)-3,4,5-trihydroxy-6-(hydroxymethyl)oxan-2-yl]oxyoxan-2-yl]methyl 7-methyloctanoate	0.063985	-3.9661	0.0072087	lung
M248T162	Adenosine	0.064601	-3.9523	0.028625	lung
M501T290	NCGC00380616-01_C28H39NO7_Spiro[2H-furo[2,3-e]isoindole-2,1'(2'H)-naphthalene]-7(3H)-acetic acid, 3',4',4'a,5',6,6',7',8,8',8'a-decahydro-4,6',7'-trihydroxy-2',5',5',8'a-tetramethyl-alpha-(1-methylethyl)-6-oxo-, (alphaS,2R,2'R,6'S,7'R,8'aS)-	0.065485	-3.9327	0.019031	lung
M514T293	Candoxatril	0.065533	-3.9316	0.019101	lung
M656T236	NCGC00385570-01![1,3,12-triacetyloxy-17-(furan-3-yl)-4,4,8,10,13-pentamethyl-2,3,5,6,7,9,11,12,16,17-decahydro-1H-cyclopenta[a]phenanthren-7-yl] 2-hydroxy-3-methylbutanoate	0.066584	-3.9087	0.01271	lung
M425T354	leupeptin hemisulfate	0.066883	-3.9022	0.012753	lung
M790T306_8	Docetaxel	0.066924	-3.9013	0.028836	lung
M465T141	Uridine 5'-triphosphate tris salt	0.067728	-3.8841	0.01588	lung
M160T267	Oxoadipic acid	0.069452	-3.8478	8.85E-05	lung
M496T483	Leukotriene D4	0.069627	-3.8442	0.009216	lung
M459T244	lucidenic acid N	0.069678	-3.8432	0.04703	lung
M225T380	Pentobarbital	0.071714	-3.8016	0.002962	lung
M513T231	3-(hexopyranosyloxy)-2-hydroxypropyl (9Z,12Z,15Z)-octadeca-9,12,15-trienoate	0.071806	-3.7998	0.031836	lung
M366T266	Buspar	0.071824	-3.7994	0.034631	lung
M691T245_3	NCGC00384630-01_C36H54O14_Card-20(22)-enolide, 3-[(2,6-dideoxy-4-O-beta-D-glucopyranosyl-3-O-methyl-beta-D-ribo-hexopyranosyl)oxy]-5,14-dihydroxy-19-oxo-, (3beta,5beta)-	0.07212	-3.7935	0.017023	lung
M523T468	Calcimycin	0.072378	-3.7883	0.0041924	lung
M340T330	N-(6-Aminohexyl)-1-chloro-naphthalene-5-sulfonamide	0.072563	-3.7846	0.020136	lung
M429T349	NCGC00169796-02_C20H30O10_2-Phenylethyl 6-O-(6-deoxy-alpha-L-mannopyranosyl)-beta-D-glucopyranoside	0.073039	-3.7752	0.00805	lung
M253T269	Shikimate 3-phosphate	0.074295	-3.7506	0.0021223	lung
M512T209	Andrographiside	0.074522	-3.7462	0.041368	lung
M251T414	Cimetidine	0.075434	-3.7286	0.00071371	lung
M476T266	Speciosine	0.075658	-3.7244	0.0079128	lung
M332T358	trans-Zeatin riboside	0.076564	-3.7072	0.018748	lung
M344T349	PF-750	0.076888	-3.7011	0.0099626	lung
M352T296	N4-Acetylsulfadimethoxine	0.07744	-3.6908	0.032392	lung
M422T380	1,4_3,6-Dianhydro-2-(benzylamino)-2,5-dideoxy-5-{5-[3-(dimethylamino)phenoxy]-1H-tetrazol-1-yl}-L-iditol	0.0783	-3.6749	0.012444	lung
M548T478	Cymarin	0.078348	-3.674	0.029539	lung
M302T345	3-cyano-5,6-diphenyl-4,5-dihydropyrazine-2-carboxamide	0.079606	-3.651	0.0051437	lung
M446T141	N-(7,8-dimethoxy-2-oxo-2H-chromen-3-yl)-4a,5,8-trihydroxy-N-methyl-4a,5,8,8a-tetrahydro-4H-1,2-benzoxazine-3-carboxamide	0.079935	-3.645	0.02406	lung
M283T67	Xanthosine	0.080234	-3.6396	0.011769	lung
M399T473	Calcitriol	0.080396	-3.6367	0.0017531	lung
M301T303	Phenthoate	0.081396	-3.6189	0.00019278	lung
M382T40	NCGC00347776-02!3-chloro-6-hydroxy-2-(4-hydroxy-2-methoxy-6-methoxycarbonylphenoxy)-4-methylbenzoic acid	0.081494	-3.6172	0.0062084	lung
M566T336	NCGC00380379-01_C29H42O11_	0.084509	-3.5648	0.045739	lung
M256T655_1	NP-021074	0.084953	-3.5572	0.015345	lung
M115T183	Di-2-propenyl sulfide	0.086254	-3.5353	0.013374	lung
M331T396	(1S,4R,6S)-1,3,3-Trimethyl-2-oxabicyclo[2.2.2]oct-6-yl hexopyranoside	0.086429	-3.5323	0.0031721	lung
M414T266	N6-(delta2-Isopentenyl)-adenosine 5'-monophosphate	0.086462	-3.5318	0.026088	lung
M342T355	NCGC00169633-02!9-phenyl-1-(2,4,6-trihydroxyphenyl)nonan-1-one	0.08751	-3.5144	0.001055	lung
M741T306_10	Pelargonidin 3-O-beta-D-glucoside 5-O-(6-coumaroyl-beta-D-glucoside)	0.087995	-3.5064	0.024485	lung
M912T306_17	(3S)-3-Hydroxyadipyl-CoA	0.088233	-3.5025	0.047741	lung
M202T50_1	Methabenzthiazuron	0.089092	-3.4886	0.045615	lung
M368T163	(2S)-8-[(1E)-3-hydroxy-3-methylbut-1-en-1-yl]-5,7-dimethoxy-2-phenyl-3,4-dihydro-2H-1-benzopyran-4-one	0.09121	-3.4547	0.04662	lung
M249T328	4,4'-Sulfonyldiphenol	0.092359	-3.4366	0.007025	lung
M398T82	ACEMETACIN	0.093222	-3.4232	0.041834	lung
M394T345	N-Desalkylbuprenorphine	0.094053	-3.4104	0.0032752	lung
M790T306_4	Delphinidin 3,5,3'-triglucoside	0.094377	-3.4054	0.034333	lung
M204T238	Levamisole	0.096742	-3.3697	0.013457	lung
M790T306_3	Delphinidin 3-glucoside 5-caffoyl-glucoside	0.097998	-3.3511	0.0087362	lung
M209T56	2-Methoxyxanthone	0.098004	-3.351	0.0080107	lung
M158T52	Chloridazon-methyl-desphenyl	0.098777	-3.3397	0.0074752	lung
M277T416	NP1EC (TENTATIVE)	0.098906	-3.3378	0.0060117	lung
M276T332	Flutamide	0.099026	-3.336	0.013359	lung
M366T142	Amisulpride N-Oxide	0.099035	-3.3359	0.039285	lung
M332T92	NCGC00380446-01_C16H19N3O5_11-Hydroxy-11-isopropyl-4-methoxy-8-methyl-10,11-dihydro-6H-oxepino[2,3-d]pyrazino[1,2-a]pyrimidine-6,9(8H)-dione	0.09909	-3.3351	0.029508	lung
M626T421	BIBR-1048 (Dabigatran)	0.10017	-3.3195	0.01491	lung
M582T339_1	N1,N5,N10-Tricoumaroyl spermidine	0.10075	-3.3112	0.045499	lung
M350T481	N-Oleoyl-L-Serine	0.10264	-3.2843	0.0024264	lung
M366T53	6-bromo-2-naphthyl beta-D-galactoside	0.10293	-3.2802	0.0059371	lung
M264T279	alachlor OXA	0.10428	-3.2615	0.0039084	lung
M442T301	(2R,2'R,4a'S,6'S,8a'S)-4,6'-Dihydroxy-2',5',5',8a'-tetramethyl-6-oxo-3,3',4',4a',5',6,6',7,7',8,8',8a'-dodecahydro-2'H-spiro[furo[2,3-e]isoindole-2,1'-naphthalen]-7'-yl acetate	0.10449	-3.2586	0.037423	lung
M346T367	NCGC00385441-01_C16H26O8_beta-D-Glucopyranose, 1-O-[(2E,6E)-8-hydroxy-2,6-dimethyl-1-oxo-2,6-octadien-1-yl]-	0.10498	-3.2519	0.010519	lung
M602T310	luteoxanthin	0.10572	-3.2417	0.0019375	lung
M283T362	alpha-hydroxy Farnesyl Phosphonic Acid	0.10867	-3.202	0.015315	lung
M387T304	3,5-Dihydroxy-2-(4-hydroxyphenyl)-3,4-dihydro-2H-chromen-7-yl pentofuranoside	0.10917	-3.1953	8.55E-06	lung
M741T306_8	Leptosin C_130038	0.10934	-3.1931	0.0093906	lung
M254T392	NP-004917	0.10956	-3.1902	0.013262	lung
M741T305	Pelargonidin 3-O-rutinoside 5-O-beta-D-glucoside	0.10958	-3.1899	0.021309	lung
M418T349	NP-005474	0.10992	-3.1855	0.0078953	lung
M404T212	Nifekalant	0.11011	-3.183	0.020639	lung
M605T423	NCGC00384618-01_C33H50O10_(1beta,3beta,9xi,11alpha,14xi)-1,3,11-Trihydroxyfurosta-5,20(22),25-trien-27-yl beta-D-glucopyranoside	0.11223	-3.1554	0.024791	lung
M377T383	Cannabipiperidiethanone	0.11382	-3.1351	0.049344	lung
M321T352	4-Methoxybenzaldehyde N-[6-(tert-butyl)thieno[3,2-d]pyrimidin-4-yl]hydrazone	0.116	-3.1078	0.0098453	lung
M282T373	N1-[4-(3-pyrazin-2-yl-4,5-dihydro-1H-1,2,4-triazol-5-yl)phenyl]acetamide	0.11629	-3.1042	0.0076703	lung
M188T195_2	3-Indoleacrylate	0.11804	-3.0827	0.039071	lung
M361T440	NCGC00347620-02_C22H34O4_7-Oxabicyclo[4.1.0]hept-3-ene-2,5-diol, 4-(hydroxymethyl)-1-[(1,4,4a,5,6,7,8,8a-octahydro-2,5,5,8a-tetramethyl-1-naphthalenyl)methyl]-	0.11823	-3.0804	0.00067294	lung
M372T468	Saucernetin	0.11829	-3.0796	0.03104	lung
M291T49	Diflubenzuron	0.11898	-3.0712	0.001642	lung
M231T67	2-Methylbutyl beta-D-glucopyranoside	0.12048	-3.0532	0.0037129	lung
M260T304	CAY10554	0.12107	-3.0461	0.04997	lung
M344T314	2'-Deoxyguanosine 5'-monophosphate	0.12188	-3.0364	0.010707	lung
M133T680	1H-Benzotriazole, 4(or 5)-methyl-	0.12341	-3.0184	0.0024448	lung
M273T141	Cyclanilide	0.12453	-3.0054	0.008552	lung
M349T236_1	Curcumin	0.12459	-3.0048	0.0145	lung
M391T341	S-Hexyl-glutathione	0.1259	-2.9897	0.015519	lung
M463T326	2-(Perfluorooctyl)ethanol	0.12625	-2.9857	0.039386	lung
M114T74	Creatinine	0.12679	-2.9795	0.04296	lung
M382T401	16,16-dimethyl-PGE1	0.12716	-2.9753	0.04624	lung
M257T210	5-Methylcytidine	0.12901	-2.9544	0.01338	lung
M203T66_2	Indolebutyric acid	0.13091	-2.9333	0.03081	lung
M205T437	Dehydrovomifoliol	0.13214	-2.9199	0.042437	lung
M261T347	(1'S,2'S)-3',11'-dihydroxy-1',2',5'-trimethyl-8'-oxaspiro[oxirane-2,12'-tricyclo[7.2.1.0??,???]dodecan]-5'-en-4'-one	0.13452	-2.8941	0.0094285	lung
M303T87	11b-Hydroxyandrost-4-ene-3,17-dione	0.13533	-2.8854	0.030032	lung
M199T157	2-Chloro-L-phenylalanine	0.13652	-2.8728	0.0028181	lung
M790T306_2	bisperfluorooctyl phosphate	0.13761	-2.8614	0.020099	lung
M272T399	Sempervirine	0.13788	-2.8585	0.020526	lung
M186T340	Nonyltrimethylammonium	0.14059	-2.8304	0.030926	lung
M201T180	4-Sulfobenzoate	0.14201	-2.816	0.038518	lung
M307T677_1	Clozapine	0.14508	-2.7851	0.014053	lung
M299T346	NCGC00385783-01_C14H20O7_4-(2-Hydroxyethyl)phenyl beta-D-glucopyranoside	0.14613	-2.7747	0.022687	lung
M300T369	4-[3,5-di(tert-butyl)-1H-pyrazol-1-yl]benzoic acid	0.15001	-2.7369	0.013905	lung
M260T46	NCGC00381436-01!2-(5,6-dihydroxy-3-methoxycarbonylcyclohex-3-en-1-yl)oxypropanoic acid	0.15031	-2.734	0.032775	lung
M257T394	5-[(E)-2-(4-hydroxy-3-methoxyphenyl)ethenyl]benzene-1,3-diol	0.15198	-2.7181	0.017746	lung
M400T414	DHEA ENANTHATE	0.1562	-2.6785	0.0036147	lung
M540T413	NCGC00380158-01!2-[2-[2-[[2-[2-(2-hydroxypropanoylamino)-3-methylbutanoyl]oxy-3-methylbutanoyl]amino]-3-methylbutanoyl]oxypropanoylamino]-3-methylbutanoic acid	0.15626	-2.678	0.04083	lung
M541T254	NCGC00385720-01_C26H38O12_7-Hydroxy-1-({2-O-[(2E,6E)-8-hydroxy-2,6-dimethyl-2,6-octadienoyl]-beta-D-glucopyranosyl}oxy)-7-methyl-1,4a,5,6,7,7a-hexahydrocyclopenta[c]pyran-4-carboxylic acid	0.1575	-2.6666	0.0099266	lung
M332T414	Marrubiin	0.15764	-2.6653	0.014059	lung
M174T45	N-Acetyl-L-aspartic acid	0.15832	-2.6591	0.0013894	lung
M230T321	2-Acetyl-5-tetrahydroxybutyl Imidazole	0.16041	-2.6401	0.004161	lung
M603T242	3-O-protocatechuoyl ceanothic acid	0.16064	-2.6381	0.03442	lung
M284T285_2	3-(1-cyano-1,2-dihydroisoquinolin-2-yl)-3-oxopropyl propionate	0.16084	-2.6363	0.040302	lung
M373T562	Ursodeoxycholic acid	0.16358	-2.6119	0.0098968	lung
M312T455	TRIPTOPHENOLIDE	0.16381	-2.6099	0.0073029	lung
M568T530	NCGC00386067-01!2-[2-(19-acetamido-16,18-dihydroxy-5,9-dimethyl-6-oxoicosan-7-yl)oxy-2-oxoethyl]butanedioic acid	0.16561	-2.5942	0.014098	lung
M173T43	Citric acid	0.16732	-2.5793	0.0011041	lung
M281T58	Trimeprazine	0.16787	-2.5746	0.0019842	lung
M390T43	Glucotropaeolin	0.16804	-2.5731	0.00012924	lung
M427T502_1	Lanosterin	0.1691	-2.5641	0.023317	lung
M231T170	tert-Butyl N-[1-(aminocarbonyl)-3-methylbutyl]carbamate	0.16947	-2.5609	0.0021667	lung
M327T400	Avocadyne 4-acetate	0.17142	-2.5444	0.031754	lung
M373T45	NP-001928	0.17415	-2.5216	0.013737	lung
M208T234	Phenylpropionylglycine	0.17547	-2.5107	0.0011758	lung
M310T92	4'-Hydroxydiclofenac	0.17615	-2.5051	0.014722	lung
M325T247	3-[3-(beta-D-Glucopyranosyloxy)-2-hydroxyphenyl]propanoic acid	0.1776	-2.4933	0.0073926	lung
M428T466	PF-1052_130138	0.17998	-2.4741	0.018134	lung
M359T375	13,14-dihydro Prostaglandin E1-d4	0.1806	-2.4692	0.0088859	lung
M151T347	Gallate	0.18085	-2.4671	0.0010848	lung
M222T54_1	Fraxidin	0.18161	-2.4611	0.004108	lung
M392T359	13,14-dihydro-16,16-difluoro Prostaglandin E1	0.18219	-2.4565	0.021234	lung
M262T67	Prolylphenylalanine	0.18441	-2.439	0.021777	lung
M185T47	pyroglutamylglycine	0.18565	-2.4293	0.029663	lung
M842T309_5	Carbomycin	0.18568	-2.4291	0.037402	lung
M295T395	(2E,4E,8E)-7,13-dihydroxy-4,8,12-trimethyltetradeca-2,4,8-trienoic acid	0.18578	-2.4283	0.020401	lung
M354T543	N-Hexadecyl-L-hydroxyproline	0.18602	-2.4264	0.0049613	lung
M408T244	Tamsulosin	0.18651	-2.4227	0.0088835	lung
M231T602	Illudin M	0.18653	-2.4225	0.027028	lung
M429T557	Sorbitan monostearate	0.18793	-2.4118	0.00021292	lung
M784T658_2	Arachidonoyl thio-PC	0.19031	-2.3936	0.0048329	lung
M331T358	U-51605	0.19147	-2.3848	0.035389	lung
M275T58	Chlorpheniramine	0.19158	-2.384	0.010631	lung
M444T248	Leukotriene E4-d5	0.19233	-2.3783	0.0085228	lung
M434T275	Mundulone	0.19263	-2.3761	0.0022235	lung
M131T68	L-Isoleucine	0.19329	-2.3712	0.040644	lung
M197T53	L-Dopa	0.19342	-2.3702	0.00037181	lung
M159T141	N-Acetylvaline	0.19701	-2.3437	0.00036032	lung
M251T391	NP-002676	0.1991	-2.3284	0.032801	lung
M279T141	?-Aspartylphenylalanine	0.19973	-2.3239	0.0063519	lung
M394T588	N-Oleyl-Leucine	0.20097	-2.315	0.015503	lung
M274T248	NP-022371	0.20228	-2.3056	0.0088516	lung
M332T555	21-Hydroxypregnenolone	0.20317	-2.2993	0.048314	lung
M352T518_1	9,11-methane-epoxy PGF1&alpha	0.20387	-2.2943	0.035321	lung
M216T245	3-methyl-4-[2-(2-methylphenyl)hydrazono]-4,5-dihydro-1H-pyrazol-5-one	0.20459	-2.2892	0.001089	lung
M288T397	FTY720	0.20524	-2.2846	0.0094987	lung
M426T502	Oleoylcarnitine	0.20657	-2.2753	0.04577	lung
M300T45	N-Acetyl-D-Glucosamine 6-Phosphate	0.20762	-2.268	0.028833	lung
M410T475	Tilorone	0.20888	-2.2593	0.044718	lung
M175T249	Galacturonic acid	0.21073	-2.2465	0.0013283	lung
M282T380	Octyl gallate	0.21182	-2.2391	0.040219	lung
M381T664	1-(2,3-dibenzimidazol-2-ylpropyl)-2-methoxybenzene	0.21214	-2.2369	0.018767	lung
M403T246	NP-000568	0.21271	-2.2331	0.0046494	lung
M521T354	diacetyl benzoyl lathyrol	0.21563	-2.2134	0.031577	lung
M186T67	NP-019722	0.2168	-2.2056	0.038749	lung
M372T113	MLS002153205-01!	0.21855	-2.194	0.031377	lung
M341T289	Pipernonaline	0.22075	-2.1795	0.013475	lung
M167T67	3,4-Dihydroxybenzeneacetic acid	0.22101	-2.1778	0.029996	lung
M456T354	Agelasine (Stereochemistry Of Diterpene Unknown)	0.2223	-2.1694	0.030975	lung
M246T630	Lenticin	0.22244	-2.1685	0.00491	lung
M213T54_2	Boc-Asn	0.22479	-2.1533	0.043732	lung
M244T244_2	Verruculotoxin	0.22513	-2.1511	0.0066687	lung
M475T131	NCGC00385068-01!methyl 4-methoxy-2-[(2S,3R,4S,5S,6R)-3,4,5-trihydroxy-6-[[(2S,3R,4S,5R)-3,4,5-trihydroxyoxan-2-yl]oxymethyl]oxan-2-yl]oxybenzoate	0.22556	-2.1484	0.047268	lung
M221T195	Pyrimidodiazepine	0.22591	-2.1462	0.046231	lung
M287T307	Etodolac	0.2264	-2.143	0.010835	lung
M275T259	4-amino-2-(4-chlorophenyl)-6-(methylthio)pyrimidine-5-carbonitrile	0.22657	-2.142	0.041259	lung
M647T571_2	Prostaglandin A1-biotin	0.22748	-2.1362	0.0094407	lung
M224T92	NP-006122	0.22828	-2.1311	0.024571	lung
M373T400	17-phenyl trinor Prostaglandin F2alpha-d4	0.23208	-2.1073	0.016624	lung
M160T230	Indoleacetaldehyde	0.2357	-2.085	0.034292	lung
M203T200	2-[3-methyl-2-(methylimino)-4-oxo-1,3-thiazolan-5-yl]acetic acid	0.23786	-2.0718	0.035	lung
M644T244	1-Palmitoyl-2-(5-keto-6-octenedioyl)-sn-glycero-3-phosphocholine	0.23818	-2.0699	0.015164	lung
M598T315	(1'S,2'S,3S,3'S,7'R,8'R,9'S,13'R)-8'-(acetyloxy)-2,2,2',9',13'-pentamethyl-6',16'-dimethylidene-6,11',15'-trioxo-10',14',17'-trioxaspiro[oxane-3,5'-pentacyclo[7.6.1.1<U+00E2><U+0081><U+00B7>,<U+00C2><U+00B9><U+00C2><U+00B2>.0<U+00C2><U+00B9>,<U+00C2><U+00B9><U+00C2><U+00B2>.0<U+00C2><U+00B2>,<U+00E2><U+0081><U+00B7>]heptadecane]-3'-yl (2E)-2-methylbut-2-enoate	0.23826	-2.0694	0.011971	lung
M356T426	Butyryl fentanyl-d5	0.2408	-2.0541	0.048606	lung
M345T404	Gibberellin A3	0.24103	-2.0527	0.043606	lung
M382T290	Hydrastine	0.2413	-2.0511	0.031533	lung
M292T88	(3R)-4,4-Dimethyl-2-oxotetrahydro-3-furanyl beta-D-glucopyranoside	0.24275	-2.0425	0.042434	lung
M288T289	Ophthalmic acid	0.24275	-2.0424	0.023689	lung
M460T231	Cerivastatin	0.24297	-2.0411	0.020005	lung
M598T465_2	12b-O-[non-2Z,4E-dienoyl]-13_-isobutyroyloxy-7-oxo-5-ene-4b-phorbol	0.24553	-2.0261	0.010727	lung
M236T233	Carbamazepine	0.24691	-2.0179	0.04286	lung
M327T476	Labetalol	0.24697	-2.0176	0.044629	lung
M270T92	Sulfamethizole	0.24756	-2.0141	0.038892	lung
M312T323	Moupinamide	0.24998	-2.0001	0.047524	lung
M378T385	Celiprolol	0.25026	-1.9985	0.012057	lung
M377T75	Cefalotin	0.25042	-1.9976	0.0059238	lung
M204T248	AG-99	0.25103	-1.9941	0.033929	lung
M838T228	Licoricesaponin G2	0.25194	-1.9888	0.047739	lung
M293T235	N-Acetylmuramate	0.25211	-1.9879	0.037181	lung
M364T270	(2S,3R,4S,5S,6R)-2-({4a,5,7-trihydroxy-7-methyl-1H,4aH,5H,6H,7H,7aH-cyclopenta[c]pyran-1-yl}oxy)-6-(hydroxymethyl)oxane-3,4,5-triol	0.2522	-1.9874	0.0070212	lung
M449T92	Cyanidin 3-glucoside	0.25601	-1.9657	0.038728	lung
M208T283_1	Pesticide3_Propoxur_C11H15NO3_Baygon	0.25676	-1.9615	0.024173	lung
M203T382	Acetylcarnitine	0.2609	-1.9384	0.02115	lung
M295T82	2-[(3-methylbenzo[b]thiophen-2-yl)carbonyl]benzoic acid	0.26112	-1.9372	0.033492	lung
M477T293	6-O-[(2E)-3-(4-Hydroxyphenyl)-2-propenoyl]-1-O-(3,4,5-trihydroxybenzoyl)hexopyranose	0.26166	-1.9342	0.036272	lung
M501T141	Pseudohypericin	0.26323	-1.9256	0.008677	lung
M387T423	(R)-Heraclenol 2'-(3-methylbutanoate)	0.26637	-1.9085	0.031938	lung
M473T284	[(1aS,1bS,2S,5aR,6S,6aS)-2-(beta-D-Glucopyranosyloxy)-6-hydroxy-1b,5a,6,6a-tetrahydrooxireno[4,5]cyclopenta[1,2-c]pyran-1a(2H)-yl]methyl (2E)-3-phenylacrylate	0.26745	-1.9026	0.029219	lung
M534T335	NCGC00380597-01_C28H38O10_Methyl 5-acetoxy-6,10-dihydroxy-2,4b,7,7,10a,12a-hexamethyl-12-methylene-1,4,8-trioxohexadecahydro-2H-naphtho[1,2-h]isochromene-2-carboxylate	0.27219	-1.8773	0.013919	lung
M393T497	5-[(Z)-14-(3,5-dihydroxyphenyl)tetradec-10-enyl]benzene-1,3-diol	0.27243	-1.876	0.034712	lung
M194T424	Butylparaben	0.27323	-1.8718	0.0090088	lung
M199T361	NCGC00380326-01!(E)-5-hydroxyundec-2-enoic acid	0.27351	-1.8703	0.00066084	lung
M289T267	Ophthalmate	0.27467	-1.8642	0.0093716	lung
M242T232	3-hydroxy-C8-homoserine lactone	0.27627	-1.8558	0.023394	lung
M437T462	Tafluprost ethyl amide	0.27786	-1.8476	0.04689	lung
M419T361	MRE-269	0.27987	-1.8372	0.027769	lung
M275T246	N2-gamma-Glutamylglutamine	0.28079	-1.8325	0.033809	lung
M184T247	simazine-2-hydroxy	0.28372	-1.8175	0.0022094	lung
M570T524	Decarbamoylnovobiocin	0.28463	-1.8129	0.0067131	lung
M786T215_2	FAD	0.28532	-1.8094	0.011102	lung
M223T54_1	2-Amino-5-nitrobenzophenone	0.28546	-1.8086	0.039743	lung
M533T38	conivaptan hydrochloride	0.29104	-1.7807	0.010123	lung
M165T551	Phthalic acid	0.29496	-1.7614	0.0068315	lung
M247T390	1,9b-Dihydroxy-6,6,9a-trimethyl-5,5a,6,7,8,9,9a,9b-octahydronaphtho[1,2-c]furan-3(1H)-one	0.29714	-1.7508	0.010835	lung
M373T449	NCGC00347544-02!4-hydroxy-3-[(E)-7-hydroxy-3,7-dimethyl-4-oxooct-5-enyl]-5-(3-methylbut-2-enyl)benzoic acid	0.29887	-1.7424	0.041405	lung
M291T570	Mestranol	0.30231	-1.7259	0.0082213	lung
M258T229	rhodiocyanoside A	0.30465	-1.7148	0.049751	lung
M369T368	O1-(2-Thienylcarbonyl)-3-[(2-pyridylthio)methyl]benzene-1-carbohydroximamide	0.31151	-1.6827	0.034256	lung
M341T548	D-Maltose	0.31278	-1.6768	0.014045	lung
M367T68	5-O-Caffeoylquinic acid methyl ester	0.31369	-1.6726	0.029667	lung
M839T228_1	NCGC00380245-01!3-[(3S,10S,13R,16S,17R)-14,16-dihydroxy-3-[4-methoxy-6-methyl-5-[3,4,5-trihydroxy-6-[[3,4,5-trihydroxy-6-(hydroxymethyl)oxan-2-yl]oxymethyl]oxan-2-yl]oxyoxan-2-yl]oxy-10,13-dimethyl-1,2,3,4,5,6,7,8,9,11,12,15,16,17-tetradecahydrocyclopenta[a]phenanthren-17-yl]-2H-furan-5-one	0.31605	-1.6618	0.030082	lung
M383T358	Felodipine	0.31625	-1.6608	0.019442	lung
M263T54	N-(2-hydroxy-2-phenylethyl)-N'-(2-thienyl)urea	0.31715	-1.6567	0.012634	lung
M285T420	Hexadecanedioate	0.3174	-1.6556	0.0088693	lung
M267T288	Salicin	0.31758	-1.6548	0.011833	lung
M466T267	Fumiquinazoline H	0.31771	-1.6542	0.0028967	lung
M333T249	Gancaonin A	0.31872	-1.6496	0.005601	lung
M391T298	(S)-4',7-Dihydroxy-3',8-diprenylflavanone	0.31911	-1.6479	0.029136	lung
M199T296	L-Histidine trimethylbetaine	0.31927	-1.6471	0.037633	lung
M277T225	Cryptotanshinone	0.31964	-1.6455	0.019935	lung
M337T428	N2,N5-Dibenzylpyrrolidine-2,5-dicarboxamide	0.32068	-1.6408	0.039498	lung
M287T423	2-Hydroxyestradiol	0.32195	-1.6351	0.0010846	lung
M532T372	Ganoderic acid G	0.32284	-1.6311	0.048772	lung
M315T432	Decanoyl-L-carnitine	0.32291	-1.6308	0.0046718	lung
M173T54	N-Acetylornithine	0.32303	-1.6303	0.033742	lung
M623T678	Kanokoside D	0.32357	-1.6279	0.013994	lung
M347T357	coumarin-SAHA	0.32388	-1.6265	0.029368	lung
M248T386	N,O-Desmethyltramadol	0.32465	-1.623	0.029769	lung
M421T403	(2Z,6E,10Z)-12-acetyloxy-10-(acetyloxymethyl)-6-methyl-2-(4-methylpent-3-enyl)dodeca-2,6,10-trienoic acid	0.32633	-1.6156	0.0047932	lung
M834T605_1	Aurilide B	0.32759	-1.61	0.0055961	lung
M274T54	DESMETHYLDIHYDROCAPSAICIN	0.3283	-1.6069	0.0080202	lung
M375T371	NP-013854	0.32866	-1.6053	0.015283	lung
M529T229	6-Hydroxy-1-(hydroxymethyl)-5-{2-[2-(hydroxymethyl)-1-pyrrolidinyl]-2-oxoethyl}-1,4a-dimethyldecahydro-2-naphthalenyl (3,5-dimethoxyphenyl)carbamate	0.32936	-1.6023	0.048233	lung
M114T617	2-Heptanone	0.32942	-1.602	0.01962	lung
M181T52	Mannitol	0.33048	-1.5974	0.013852	lung
M219T481	Capsidiol	0.33099	-1.5951	0.032494	lung
M246T239	N-Acetyl-DL-tryptophan	0.33151	-1.5929	0.021198	lung
M268T245	N'-(cyclohexylcarbonyl)-4-methyl-1,2,3-thiadiazole-5-carbohydrazide	0.33494	-1.578	0.02081	lung
M306T394_1	Spegatrine	0.33702	-1.5691	0.0024737	lung
M326T355	Ajmaline	0.33746	-1.5672	0.024386	lung
M214T246	2-Benzothiazolesulfonic acid	0.33955	-1.5583	0.02234	lung
M570T525	8,12-Diethyl-3-vinylbacteriochlorophyllide d	0.34133	-1.5508	0.034874	lung
M397T44	Sulfasalazine	0.342	-1.548	0.047233	lung
M376T388	3-[4-(tert-Butyl)anilino]-1-[4-(tert-butyl)phenyl]-2,5-dihydro-1H-pyrrole-2,5-dione	0.34308	-1.5434	0.016907	lung
M314T287	Oxycodone	0.34316	-1.5431	0.046195	lung
M163T379	Caffeic acid	0.34324	-1.5427	0.031989	lung
M405T226	HT-2 Toxin	0.344	-1.5395	0.0065724	lung
M357T289	NCGC00180855-02_C23H36O4_2-Pentenoic acid, 3-[(acetyloxy)methyl]-5-[(1R,4aR,8aR)-decahydro-5,5,8a-trimethyl-2-methylene-1-naphthalenyl]-, methyl ester, (2Z)-	0.34576	-1.5322	0.030493	lung
M275T325	Norbenzoylecgonine	0.34631	-1.5299	0.014181	lung
M610T513	NCGC00381220-01!16-butan-2-yl-3-(2,3-dihydroxypropyl)-10,11,14-trimethyl-13-propan-2-yl-4-oxa-1,8,11,14,17-pentazabicyclo[17.3.0]docosane-2,5,9,12,15,18-hexone	0.34632	-1.5298	0.026268	lung
M400T41	methyl 2-(3,5-dichloro-2-hydroxy-6-methoxy-4-methylbenzoyl)-3,5-dihydroxybenzoate	0.34654	-1.5289	0.034913	lung
M208T233	4-Hydroxy-3-methoxyphenylglycol hemipiperazinium salt	0.34731	-1.5257	0.038438	lung
M294T51	3',5'-Cyclic dAMP	0.3491	-1.5183	0.042916	lung
M839T228_2	NCGC00168809-03_C42H64O17_2(5H)-Furanone, 4-[(3S,4aR,6aR,9R,10R,12bS)-3-[[O-hexopyranosyl-(1->6)-O-hexopyranosyl-(1->4)-2,6-dideoxy-3-O-methylhexopyranosyl]oxy]tetradecahydro-10,12b-dimethyl-13-oxo-1H-6a,10-methanocycloocta[a]naphthalen-9-yl]-	0.35207	-1.5061	0.032466	lung
M409T482	LysoPA(16_0_0_0)	0.35429	-1.497	0.043088	lung
M119T64	(S)-2-Phenyloxirane	0.35522	-1.4932	0.029614	lung
M187T67	N-Alpha-acetyllysine	0.35621	-1.4892	0.033152	lung
M105T47	Glyceric acid	0.35769	-1.4832	0.00072624	lung
M582T540	Rosamicin	0.35904	-1.4778	0.045293	lung
M225T385	NP-006888	0.36352	-1.4599	0.014896	lung
M261T236	1-phenyl-5-[5-(trifluoromethyl)-1H-pyrazol-4-yl]-1H-1,2,3,4-tetraazole	0.36396	-1.4582	0.00048366	lung
M306T289	(2E)-N-(4-acetamidobutyl)-3-(4-hydroxy-3-methoxyphenyl)prop-2-enamide	0.3657	-1.4513	0.0031985	lung
M293T55	2-hydroxyflutamide	0.36828	-1.4411	0.011946	lung
M910T588	NP-005460	0.36885	-1.4389	0.0041203	lung
M392T353	N-arachidonoyl taurine	0.37073	-1.4316	0.004562	lung
M279T364	Brefeldin A	0.37512	-1.4146	0.044121	lung
M394T261_2	NCGC00385245-01!(2E,4E,14E)-15-(1,3-benzodioxol-5-yl)-N-(2-methylpropyl)pentadeca-2,4,14-trienamide	0.37577	-1.4121	0.015895	lung
M744T624	PE(16_1e_10-HDoHE)	0.38048	-1.3941	0.035424	lung
M762T237_4	NCGC00381417-01_C39H53N7O9_Pyrrolo[2,1-o][1,4,7,10,13,16,19]benzoheptaazacyclodocosine-6,9,12,15,18,23,26(5H)-heptone, 7,8,10,11,13,14,16,17,18a,19,20,21,24,25-tetradecahydro-13-(1-hydroxyethyl)-7-[(4-hydroxyphenyl)methyl]-10-methyl-24-(1-methylethyl)-16-(1-methylpropyl)-	0.38158	-1.39	0.033062	lung
M255T54	Ganciclovir	0.38405	-1.3806	0.025943	lung
M411T41	Bicalutamide	0.38774	-1.3668	0.021639	lung
M310T450	N-tetradecanoyl-L-Homoserine lactone	0.38883	-1.3628	0.046445	lung
M393T272	NCGC00385247-01_C21H32O8_(3S,3aS,6E,9S,10E,11aS)-3,6,10-Trimethyl-2-oxo-2,3,3a,4,5,8,9,11a-octahydrocyclodeca[b]furan-9-yl beta-D-glucopyranoside	0.38908	-1.3619	0.020614	lung
M163T64	4-Hydroxycinnamic acid	0.39026	-1.3575	0.029925	lung
M458T333	NCGC00163699-03_C26H34O7_2,4,6,8-Decatetraenedioic acid, mono[5-methoxy-4-[2-methyl-3-(3-methyl-2-buten-1-yl)oxiranyl]-1-oxaspiro[2.5]oct-6-yl] ester, (2E,4E,6E,8E)-	0.39315	-1.3469	0.015203	lung
M231T65	NP-006656	0.39413	-1.3433	0.0061147	lung
M400T495	Palmitoyl-L-carnitine	0.3964	-1.335	0.049741	lung
M304T260	N(6)-[(Indol-3-yl)acetyl]-L-lysine	0.39653	-1.3345	0.007517	lung
M153T77	p-Hydroxyphenylacetic acid	0.39806	-1.3289	0.039188	lung
M308T358	Phenylbutazone	0.39901	-1.3255	0.016985	lung
M371T333	Berberine chloride	0.40002	-1.3218	0.04262	lung
M254T254	Sulfathiazole	0.40201	-1.3147	0.0058926	lung
M117T59	5-Hydroxypentanoic acid	0.4034	-1.3097	0.0013483	lung
M429T367	Thymophthalein	0.40359	-1.3091	0.043516	lung
M203T63	(-)-alpha-Curcumene	0.40416	-1.307	0.02092	lung
M379T620	7-{[(2E)-3,7-Dimethyl-2,6-octadien-1-yl]oxy}-1,3-dihydroxy-9H-xanthen-9-one	0.40565	-1.3017	0.026928	lung
M230T249_1	D-Arabinose 5-phosphate	0.40607	-1.3002	0.013043	lung
M175T300	2-Isopropylmalic acid	0.40677	-1.2977	0.0089251	lung
M217T322	1-{4-hydroxy-2-oxo-6-[(1E)-prop-1-en-1-yl]-2H-pyran-3-yl}butane-1,2-dione	0.41074	-1.2837	0.0085187	lung
M406T398_2	Prostaglandin D2 serinol amide	0.41432	-1.2712	0.012522	lung
M293T237	NCGC00380432-01!2-(2-hydroxyphenyl)-4-phenylbenzene-1,3,5-triol	0.41791	-1.2587	0.013231	lung
M327T282	NP-009911	0.42041	-1.2501	0.013822	lung
M622T559	Moxidectin	0.42764	-1.2255	0.043962	lung
M582T423	Shearinine D_130028	0.42828	-1.2234	0.028315	lung
M581T582	Biliverdin	0.42992	-1.2179	0.00312	lung
M403T610	N-(1,3-benzodioxol-5-ylmethyl)-N-benzyl-N'-(2,6-dimethylphenyl)thiourea	0.43181	-1.2115	0.0069324	lung
M387T283	17-phenyl trinor PGF2alpha amide	0.43196	-1.211	0.036251	lung
M179T67	4-Hydroxyphenylpyruvic acid	0.43379	-1.2049	0.010878	lung
M794T584_2	PC(14_0_10-HDoHE)	0.43676	-1.1951	0.029605	lung
M681T450	euphodendroidin F	0.44077	-1.1819	0.0054013	lung
M327T368_1	3,5-dimethyl-N'-[4-(trifluoromethyl)benzoyl]isoxazole-4-carbohydrazide	0.44179	-1.1786	0.0076445	lung
M131T51	L-Glutamic gamma-semialdehyde	0.45067	-1.1499	0.015042	lung
M263T61	Cinoxacin	0.45479	-1.1367	0.031724	lung
M351T427	Prostaglandin G2	0.45711	-1.1294	0.021822	lung
M648T548	(3?,5?,9?,18?,19?,20?)-3-(?-D-Glucopyranosyloxy)urs-12-ene-27,28-dioic acid	0.4572	-1.1291	0.0047247	lung
M213T272	1-Deoxy-D-xylulose 5-phosphate	0.46027	-1.1194	0.031447	lung
M212T279	Indoxyl sulfate	0.46736	-1.0974	0.03612	lung
M597T520	NP-018915	0.46817	-1.0949	0.042457	lung
M362T476	N-palmitoyl taurine	0.46943	-1.091	0.001179	lung
M214T52	Deoxyribose 5-phosphate	0.47031	-1.0883	0.034611	lung
M394T462_2	Prostaglandin E2 isopropyl ester	0.47269	-1.081	0.044377	lung
M325T264	NP-020271	0.47426	-1.0762	0.024256	lung
M664T557	1-O-[(3?,5?,9?,18?)-3,19,24-Trihydroxy-24,28-dioxours-12-en-28-yl]hexopyranose	0.4743	-1.0761	0.028406	lung
M253T305	C75	0.47481	-1.0746	0.029515	lung
M539T391	NP-015205	0.49032	-1.0282	0.043418	lung
M271T258	Estradiol	0.49156	-1.0246	0.020367	lung
M368T320	Methoxyfenozide	0.50677	-0.9806	0.02316	lung
M333T233	5-methyl-2-thioxo-3-[4-(trifluoromethoxy)phenyl]-1,2,3,4-tetrahydroquinazolin-4-one	0.51104	-0.96849	0.021406	lung
M441T345	Folic acid	0.51163	-0.96683	0.024824	lung
M329T351	NP-022221	0.51246	-0.96448	0.013921	lung
M297T555	NCGC00385691-01!(E)-6-hydroxyoctadec-4-enoic acid	0.51979	-0.94399	0.025805	lung
M331T363	Sildenafil coupled	0.52191	-0.93814	0.037734	lung
M353T414	rauwolscine	0.52537	-0.9286	0.022188	lung
M441T195	MMV688891	0.52558	-0.92801	0.0011598	lung
M270T243	dimethenamid OXA	0.52675	-0.92482	0.031695	lung
M142T674	Pargyline	0.53029	-0.91515	0.043719	lung
M222T375	2,5-di-tert-Butylhydroquinone	0.53194	-0.91068	0.016532	lung
M343T406	N-{[(2R,4S,5R)-5-(3-Cyclohexyl-1-methyl-1H-pyrazol-5-yl)-1-azabicyclo[2.2.2]oct-2-yl]methyl}acetamide	0.53252	-0.90908	0.010657	lung
M243T226	3-Methoxy-5-pentyl-2-prenylphenol	0.53455	-0.9036	0.039703	lung
M389T334	2-hydroxy-4-methoxy-3,5-bis(3-methylbut-2-enyl)-6-(2-phenylethyl)benzoic acid	0.53571	-0.90048	0.016893	lung
M357T655	Prednisone	0.53766	-0.89524	0.023373	lung
M489T254	desethyl piperacillin	0.54116	-0.88587	0.0068678	lung
M120T619	benzotriazole	0.5435	-0.87966	0.039277	lung
M395T298	Ketanserin	0.5436	-0.8794	0.042731	lung
M299T365	8phiC8SPC	0.54404	-0.87821	0.042822	lung
M200T157	N1-[4-(trifluoromethoxy)phenyl]acetamide	0.54661	-0.87143	0.0043871	lung
M401T304	N1-(2-Methoxyphenyl)-2-({2-[(2-methoxyanilino)carbothioyl]hydrazino}carbonyl)hydrazine-1-carbothioamide	0.54866	-0.86602	0.0065306	lung
M244T458	Spongouridin	0.55036	-0.86156	0.020273	lung
M219T60	Pantothenic acid	0.55209	-0.85702	0.012694	lung
M213T45	Diuron	0.55378	-0.85262	0.046376	lung
M207T628	3,4-EDMA	0.55662	-0.84525	0.044161	lung
M172T249	4-Quinolinecarboxylic acid	0.5618	-0.83188	0.033795	lung
M451T364	Limonin	0.56335	-0.8279	0.0075078	lung
M377T589	dimethoxy Curcumin	0.56685	-0.81897	0.04053	lung
M166T51	L-Methionine S-oxide	0.56786	-0.81639	0.037206	lung
M371T352	NP-019483	0.57434	-0.80003	0.032803	lung
M186T311	L-NIL	0.5746	-0.79936	0.027303	lung
M386T327	4-Hydroxytamoxifen	0.57576	-0.79647	0.027434	lung
M715T271	NCGC00384484-01_C36H44N8O8_Cyclo(glycyltryptophylprolylglycylvalylglycyltyrosyl)	0.58586	-0.77138	0.014538	lung
M249T347	Methoprene acid	0.58777	-0.76669	0.047931	lung
M687T473_1	NCGC00168874-03!N-[3-[5,8-bis[3-[acetyl(hydroxy)amino]propyl]-3,6,9,12,15,18-hexaoxo-1,4,7,10,13,16-hexazacyclooctadec-2-yl]propyl]-N-hydroxyacetamide	0.59052	-0.75993	0.0053353	lung
M385T342	Cortisol 21-acetate	0.60115	-0.73421	0.023389	lung
M340T526	Oleyl Anilide	0.61208	-0.70822	0.034967	lung
M299T548	hematein	0.61529	-0.70066	0.012984	lung
M338T436	(+)-Aphidicolin	0.62139	-0.68643	0.037733	lung
M820T637	PC(16_1_10-HDoHE)	0.62357	-0.68137	0.042501	lung
M273T33	3-bromo-5-phenyl Salicylic Acid	0.64248	-0.63829	0.0065018	lung
M186T387	Indolelactate	0.6525	-0.61595	0.028861	lung
M184T571	Phosphorylcholine	0.65854	-0.60266	0.022141	lung
M273T417	NP-018545	0.66135	-0.59652	0.022501	lung
M129T56	N-acetyl-beta-alanine	1.43	0.51598	0.012383	lung
M452T464	Boldenone_Undecylenate	1.4418	0.5279	0.039855	lung
M417T615	Alfentanil	1.463	0.54892	0.010896	lung
M209T190	4,4'-Methylene bis(2-methylaniline)	1.5402	0.62313	0.044522	lung
M340T415	HEXETIDINE	1.5468	0.62924	0.038414	lung
M392T94	celecoxib carboxylic	1.5648	0.64596	0.047537	lung
M820T611	Scytophycin B	1.5898	0.66887	0.032712	lung
M178T47	Coniferyl aldehyde	1.593	0.67175	0.043988	lung
M516T615	UNC0321	1.5933	0.67199	0.037689	lung
M275T64	Imazapic	1.5967	0.67506	0.028554	lung
M319T549	12-KETE	1.6212	0.6971	0.041896	lung
M455T337	Lobaric Acid	1.6279	0.70301	0.040741	lung
M348T182	Imidiocarb	1.6341	0.7085	0.022543	lung
M473T479	Crataegolic acid	1.6402	0.71384	0.038322	lung
M166T675	Dihydrojasmone	1.683	0.75106	0.0075	lung
M546T502	Fosinopril	1.7125	0.77607	0.032257	lung
M135T627	N-Acetylarylamine	1.7232	0.7851	0.018815	lung
M530T554	4a,7b-Dihydroxy-3-(hydroxymethyl)-1,1,6,8-tetramethyl-5-oxo-1,1a,1b,4,4a,5,7a,7b,8,9-decahydro-9aH-cyclopropa[3,4]benzo[1,2-e]azulen-9a-yl laurate	1.7431	0.80165	0.046559	lung
M357T664	Lithocholic acid	1.7925	0.84194	0.026073	lung
M271T140	N2-Malonyl-D-tryptophan	1.8097	0.85576	0.0040684	lung
M220T50	8-Chlro-1-tetrahydronorharmanone	1.8622	0.89697	0.0069626	lung
M541T514_1	milbemycin A4	1.8725	0.90494	0.0088506	lung
M284T682	Octadecanamide	1.8901	0.9185	0.019472	lung
M336T629	(5Z,9E,14Z)-(8xi,11R,12S)-11,12-epoxy-8-hydroxyicosa-5,9,14-trienoic Acid	1.8929	0.92061	0.036087	lung
M355T616	MG(18_2(9Z,12Z)_0_0_0_0)[rac]	1.922	0.9426	0.035681	lung
M241T93	NCGC00386092-01_C11H18N2O4_	1.9402	0.95621	0.036014	lung
M379T413	Aurachin B	1.9568	0.96851	0.04854	lung
M281T157	(6Z)-Octadecenoic acid	1.978	0.98401	0.034053	lung
M242T112	Methocarbamol	1.9916	0.99394	0.021755	lung
M130T195	Isoquinoline	2.0226	1.0162	0.034098	lung
M310T97	Sodium creatine phosphate dibasic tetrahydrate	2.0265	1.019	0.002477	lung
M158T414	2,2,6,6-Tetramethyl-1-piperidinol (TEMPO)	2.0297	1.0213	0.026482	lung
M661T405_2	NCGC00381000-01_C30H46O16_	2.0356	1.0254	0.031909	lung
M165T67	2-Hydroxycinnamic acid	2.0611	1.0434	0.049233	lung
M298T522	NP-011548	2.0781	1.0553	0.035838	lung
M292T52	N-Acetylneuraminic acid	2.1311	1.0916	0.00061747	lung
M493T266	Tiamulin	2.1821	1.1257	0.035147	lung
M289T531_2	Pyrethrosin	2.2069	1.142	0.049903	lung
M331T231	Ciprofloxacin	2.2139	1.1466	0.0050914	lung
M101T630	Methylmalonic acid	2.2293	1.1566	0.045169	lung
M254T576	Palmitoleic acid	2.2471	1.168	0.0082272	lung
M678T541	Telaprevir	2.2593	1.1759	0.041375	lung
M391T583	Adenosine 5'-phosphate disodium	2.2967	1.1996	0.039017	lung
M571T520_3	2,4-Bis-(octylmercapto)-6-(4-hydroxy-3,5-di-tert-butylanilino)-1,3,5-triazine	2.3826	1.2525	0.011209	lung
M355T404	Prostaglandin F1a	2.3899	1.257	0.024831	lung
M167T688	Phenylephrine	2.4141	1.2715	0.029291	lung
M921T536	(3?,5?,9?,18?)-28-Hydroxy-28-oxoolean-12-en-3-yl 6-deoxy-?-L-mannopyranosyl-(1->3)-[?-D-glucopyranosyl-(1->2)]-?-D-glucopyranosiduronic acid	2.4859	1.3138	0.027511	lung
M349T563	2-Hydroxy-6-pentadecylbenzoic acid	2.4864	1.3141	0.043541	lung
M308T678	Icosadienoic acid	2.5121	1.3289	0.0023584	lung
M788T216_2	Quercetin 3-O-beta-D-glucosyl-(1->2)-beta-D-glucosyl-(1->2)-beta-D-glucoside	2.5311	1.3398	0.023791	lung
M210T269	Metaproterenol	2.5514	1.3513	0.016747	lung
M590T493_2	Uridine diphosphate-N-acetylglucosamine	2.6357	1.3982	0.037056	lung
M403T677	Lovastatin	2.6793	1.4219	0.001615	lung
M137T231	2-Aminobenzoic acid	2.7423	1.4554	0.036993	lung
M158T288	Tranexamic Acid	2.7473	1.458	0.03329	lung
M708T364	Grisorixin	2.7568	1.463	0.018369	lung
M822T340_3	Ferri coprogen [M+Fe-2H]	2.8529	1.5124	0.00042456	lung
M155T200	Menadione	2.8638	1.5179	0.019311	lung
M197T649	Harmaline	2.9429	1.5573	0.0493	lung
M518T517_2	Retapamulin	2.9474	1.5595	0.039758	lung
M310T565	14(Z)-Eicosenoic acid	2.9742	1.5725	0.0083199	lung
M322T278	Flutolanil	3.0099	1.5897	0.048292	lung
M312T53	N-[4-cyano-1-(4-fluorophenyl)-1H-pyrazol-5-yl]cyclohexanecarboxamide	3.0134	1.5914	0.0084014	lung
M561T391	Protoporphyrin IX	3.049	1.6083	0.019777	lung
M360T310	1-(?-D-Glucopyranosyloxy)-7-methyl-1,4a,5,6,7,7a-hexahydrocyclopenta[c]pyran-4-carboxylic acid	3.1546	1.6574	0.02781	lung
M549T629	1,2-dicapryl-sn-glycero-3-phosphocholine	3.2684	1.7086	0.0034078	lung
M435T268	HC-toxin	3.3697	1.7526	0.0073278	lung
M192T243	5-Hydroxyindoleacetic acid	3.4412	1.7829	0.0011144	lung
M808T265_1	NCGC00385565-01_C41H60O16_1-O-{[(4aS,6aS,6bR,9R,10S,11S,12aR)-9-Formyl-10-(beta-D-glucopyranuronosyloxy)-11-hydroxy-6a,6b,9,12a-tetramethyl-2-methylene-1,3,4,5,6,6a,6b,7,8,8a,9,10,11,12,12a,12b,13,14b-octadecahydro-4a(2H)-picenyl]carbonyl}-beta-D-glucopyranose	3.4472	1.7854	0.028511	lung
M309T336	PPG n5	3.4795	1.7989	0.0012036	lung
M136T63	Threonate	3.4971	1.8062	0.0012227	lung
M272T274	Dimethyl 4-methyl-5-phenyl-1H-pyrrole-2,3-dicarboxylate	3.527	1.8185	0.0030165	lung
M480T399	Anthothecol	3.5626	1.8329	0.041812	lung
M425T38	(E)-3-(2-chloro-3,4-dimethoxyphenyl)-N-[6-(4-chlorophenoxy)pyridin-3-yl]prop-2-enamide	3.6809	1.8801	0.0042895	lung
M560T620_2	FAHFA 36_3	3.6907	1.8839	0.016427	lung
M300T458	Sphingosine	3.692	1.8844	0.0015394	lung
M504T511_2	4S,5S-antillatoxin A	3.709	1.891	0.026362	lung
M793T620	PG(18_1_11,12-EET)	3.7198	1.8952	0.00020644	lung
M302T576	Trihexyphenidyl	3.734	1.9007	0.027681	lung
M319T299	Norfloxacin	3.84	1.9411	0.010399	lung
M120T77	indoline	3.8545	1.9465	0.041051	lung
M822T340_4	Rifampicin	3.9126	1.9681	0.00035133	lung
M323T47	UMP	4.0143	2.0052	0.034862	lung
M139T673	2,6-Dimethyl-naphtalene	4.0606	2.0217	0.017008	lung
M241T625	Pentadecanoic acid	4.0803	2.0287	0.014706	lung
M342T84	Bezafibrate	4.0975	2.0347	0.049382	lung
M628T568	Lopinavir	4.1335	2.0473	0.017491	lung
M642T652	NP-012836	4.3002	2.1044	0.00090303	lung
M182T54	Hydroxyphenyllactic acid	4.4378	2.1498	0.038875	lung
M296T283	AG-1478	4.5031	2.1709	0.044638	lung
M130T37	Agmatine	4.5613	2.1894	0.010861	lung
M505T537	NP-004552	4.6472	2.2164	0.019109	lung
M365T287	NCGC00169259-02![1-(3,5-dihydroxyphenyl)-12-hydroxytridecan-2-yl] acetate	4.8086	2.2656	0.0099812	lung
M133T81	Glycyl-glycine	4.8305	2.2722	0.03788	lung
M629T542_1	Gambogic acid	4.9153	2.2973	0.029877	lung
M345T282	Omeprazole	4.9911	2.3194	2.72E-05	lung
M765T623	PC(16_0e_12-HETE)	5.1036	2.3515	0.012685	lung
M334T243	Nicotinamide ribotide	5.1488	2.3642	0.017787	lung
M504T667	Dipyridamole	5.4538	2.4473	0.028716	lung
M421T253	Lamiide	5.477	2.4534	0.04292	lung
M311T49	NP-015930	5.594	2.4839	0.026742	lung
M643T552	NCGC00385386-01_C37H58O10_(3beta,5xi,9beta,15alpha,23R,24S)-3-(alpha-L-Arabinopyranosyloxy)-15-hydroxy-16-oxo-24,25-epoxy-9,19-cyclolanostan-23-yl acetate	5.6096	2.4879	0.0063991	lung
M255T286	Imidacloprid	5.6877	2.5078	0.032715	lung
M641T507_2	NCGC00385427-01!17-[2,3-dihydroxy-6-methyl-6-[3,4,5-trihydroxy-6-(hydroxymethyl)oxan-2-yl]oxyheptan-2-yl]-2,3,14-trihydroxy-10,13-dimethyl-2,3,4,5,9,11,12,15,16,17-decahydro-1H-cyclopenta[a]phenanthren-6-one	5.6978	2.5104	0.025066	lung
M689T285_7	Theionbrunonine A	5.7862	2.5326	0.0037866	lung
M629T651_1	Trisodium;6-[[[5-(2,4-dioxopyrimidin-1-yl)-3,4-dihydroxyoxolan-2-yl]methoxy-oxidophosphoryl]oxy-oxidophosphoryl]oxy-3,4,5-trihydroxyoxane-2-carboxylate	6.0858	2.6055	0.045808	lung
M644T315	Acarbose	6.1641	2.6239	0.012728	lung
M626T523_2	Somocystinamide A byproduct	6.4352	2.686	0.038279	lung
M500T285	NCGC00380810-01!	6.9967	2.8067	0.040776	lung
M364T318	CAY10598	7.2424	2.8565	0.015055	lung
M299T168	D-4'-Phosphopantothenate	7.5341	2.9134	0.038392	lung
M633T431	NP-017710	8.1392	3.0249	0.048987	lung
M483T358	NCGC00385080-01!4-[(E)-3-[(2R,3R,4S,5S,6R)-3-[(2S,3R,4R)-3,4-dihydroxy-4-(hydroxymethyl)oxolan-2-yl]oxy-4,5-dihydroxy-6-(hydroxymethyl)oxan-2-yl]oxybut-1-enyl]-3,5,5-trimethylcyclohex-2-en-1-one	9.1688	3.1967	0.00090967	lung
M498T301	NCGC00180690-03!2-[5,7-dihydroxy-3-oxo-6-[(2E,6E)-3,7,11-trimethyldodeca-2,6,10-trienyl]-1H-isoindol-2-yl]pentanedioic acid	10.257	3.3586	0.016688	lung
M328T606	Stearoylethanolamide	10.454	3.386	0.047263	lung
M224T303_2	(4-Hydroxybenzoyl)choline	11.409	3.5121	0.00045367	lung
M664T478_2	Goniomedinone	12.012	3.5864	0.025933	lung
M175T323	Guanidinosuccinic acid	15.018	3.9087	0.0065727	lung
M627T353	13,17-O-Diacetyl-5-O-benzoyl-7-hydroxy-3-O-propanoyl-14-oxopremyrsinol	22.292	4.4784	0.0094736	lung
M187T86	2-cyano-3-(4-hydroxyphenyl)acrylamide	25.15	4.6525	6.37E-06	lung
M434T633	SER-601	30.241	4.9184	0.0047555	lung
M531T649	NP-000947	0.0023845	-8.7121	0.00046057	skin
M676T559_2	NCGC00381100-01![(2R,3R,4S,5S,6R)-3-acetyloxy-2-(acetyloxymethyl)-5-hexanoyloxy-6-[(2S,3R)-2,3,4-trihydroxybutoxy]oxan-4-yl] tetradecanoate	0.0035428	-8.1409	0.0047536	skin
M462T357_1	3-Dehydroecdysone	0.0043302	-7.8513	0.0019327	skin
M531T312	NP-018606	0.0047022	-7.7324	0.00012119	skin
M632T432	(3beta,5xi,9xi)-3-[(6-Deoxy-beta-D-glucopyranosyl)oxy]urs-12-ene-27,28-dioic acid	0.0049607	-7.6552	0.00053272	skin
M596T440	Paromomycin	0.0051438	-7.603	0.0045281	skin
M512T209	Andrographiside	0.0056135	-7.4769	0.0021365	skin
M360T357	Haloxyfop	0.0060158	-7.377	0.024982	skin
M382T40	NCGC00347776-02!3-chloro-6-hydroxy-2-(4-hydroxy-2-methoxy-6-methoxycarbonylphenoxy)-4-methylbenzoic acid	0.0061472	-7.3458	0.0075627	skin
M530T288_1	NCGC00380707-01_C26H42O11_(5xi,6alpha,7alpha,9xi,16xi)-16-(beta-D-Glucopyranosyloxy)-6,7,17-trihydroxykauran-19-oic acid	0.0081924	-6.9315	0.0041994	skin
M376T326	(2S,3S)-6'-methyl-3-phenylspiro[oxirane-2,7'-quinazolino[3,2-a][1,4]benzodiazepine]-5',13'-dione	0.0089193	-6.8089	0.0063857	skin
M665T354	NP-021152	0.0094218	-6.7298	0.0014871	skin
M514T339_1	NCGC00381332-01_C28H38N2O7_Spiro[2H-furo[2,3-e]isoindole-2,1'(2'H)-naphthalene]-7(3H)-acetic acid, alpha-(3-amino-3-oxopropyl)-3',4',4'a,5',6,6',7',8,8',8'a-decahydro-4,6'-dihydroxy-2',5',5',8'a-tetramethyl-6-oxo-	0.010461	-6.5789	5.05E-05	skin
M297T250	NP-020139	0.010732	-6.5419	0.0057207	skin
M442T301	(2R,2'R,4a'S,6'S,8a'S)-4,6'-Dihydroxy-2',5',5',8a'-tetramethyl-6-oxo-3,3',4',4a',5',6,6',7,7',8,8',8a'-dodecahydro-2'H-spiro[furo[2,3-e]isoindole-2,1'-naphthalen]-7'-yl acetate	0.010879	-6.5223	0.0099153	skin
M498T324_1	Taurodeoxycholic acid	0.011047	-6.5002	7.56E-05	skin
M516T357	Taurocholic acid	0.01121	-6.4791	0.008349	skin
M580T494	euphodendroidin U	0.011327	-6.4641	0.003687	skin
M522T466_1	Tonantzitlolone B	0.013134	-6.2505	0.003438	skin
M297T208	NCGC00180491-02_C11H14N4O4S_6H-Purin-6-one, 1,9-dihydro-9-(5-S-methyl-5-thiopentofuranosyl)-	0.013386	-6.2231	0.0037426	skin
M200T56	AKLOMIDE	0.013984	-6.1601	0.037805	skin
M275T407	10-deoxygerfelin	0.015283	-6.032	0.0001741	skin
M733T685	Sphingomyelin	0.015491	-6.0124	0.0013542	skin
M480T357_1	26-Hydroxyecdysone	0.016616	-5.9113	0.0092203	skin
M530T478	Ganoderic acid C6	0.017101	-5.8697	0.0037012	skin
M363T353	(3'alpha,5'alpha,9'xi,10'beta)-O-(3-Hydroxy-7-drimen-11-yl)umbelliferone	0.017366	-5.8476	0.00076905	skin
M472T364	1,6-Bis-O-[(2E)-3-(4-hydroxyphenyl)-2-propenoyl]-?-D-glucopyranose	0.017439	-5.8415	0.0038347	skin
M517T157	UDP-D-Xylose	0.017451	-5.8405	0.0081255	skin
M358T216	Farnesyl Thiosalicylic Acid	0.017472	-5.8388	0.0068342	skin
M639T38_1	2,3,5-tribromo-4-chloro-6-(3,5-dibromo-2-methoxyphenoxy)phenol	0.017666	-5.8228	0.017659	skin
M511T347	3-O-?-D-Glucopyranosylandrographolide	0.017729	-5.8177	0.03021	skin
M733T625_3	1,2-Dierucoyl-SN-Glycero-3-Phosphoethanolamine	0.018412	-5.7632	0.0073756	skin
M409T564	Risperidone	0.019319	-5.6938	0.017025	skin
M512T347_1	3,6-dibenzyl-9-[(2,3-diamino-1,2-dihydroindol-3-yl)methyl]-1,4,7-triazonane-2,5,8-trione	0.019633	-5.6706	0.0056331	skin
M512T354	ZM 447439	0.020188	-5.6304	0.006733	skin
M366T53	6-bromo-2-naphthyl beta-D-galactoside	0.022901	-5.4485	0.026042	skin
M492T355	Imatinib	0.023099	-5.436	0.0010795	skin
M482T465	NCGC00380191-01![(2R,3S,4S,5R,6R)-3,4,5-trihydroxy-6-[(2R,3R,4S,5S,6R)-3,4,5-trihydroxy-6-(hydroxymethyl)oxan-2-yl]oxyoxan-2-yl]methyl 7-methyloctanoate	0.023121	-5.4346	0.0022729	skin
M547T457	Uridine diphosphategalactose	0.023332	-5.4215	0.025266	skin
M257T40	ethofumesate-2-keto	0.023564	-5.4073	0.03973	skin
M515T315_2	Taurocholate	0.023686	-5.3998	0.0042926	skin
M619T39	cefoselis sulfate	0.02501	-5.3213	0.011403	skin
M462T357_2	17-phenyl trinor Prostaglandin F2alpha serinol amide	0.025516	-5.2925	0.010858	skin
M570T453_1	12-Acetoxyganoderic acid	0.025699	-5.2821	0.021434	skin
M362T276	NP-006605	0.026832	-5.2199	0.00026736	skin
M365T40	Indapamide	0.028741	-5.1207	0.012996	skin
M734T191_1	MLS002154214-01!Dihydroergotamine tartrate5989-77-5	0.028859	-5.1148	0.00047418	skin
M228T229	Emtricitabine	0.030539	-5.0332	0.026234	skin
M229T272	2-(6-Hydroxyhexyl)-3-methylenesuccinic acid	0.031874	-4.9715	0.024171	skin
M361T440	NCGC00347620-02_C22H34O4_7-Oxabicyclo[4.1.0]hept-3-ene-2,5-diol, 4-(hydroxymethyl)-1-[(1,4,4a,5,6,7,8,8a-octahydro-2,5,5,8a-tetramethyl-1-naphthalenyl)methyl]-	0.034023	-4.8774	0.0041686	skin
M350T350	N-2-Hydroxycyclopentyladenosine	0.03533	-4.823	0.0026287	skin
M456T352	1,2Alpha-Epoxydeacetoxydihydrogedunin	0.035807	-4.8036	0.01155	skin
M408T677	Lonchocarpol A	0.037627	-4.7321	0.025826	skin
M335T67	N-(2,6-Dimethoxybenzoyl)-N'-(2,4,6-trifluorophenyl)urea	0.04099	-4.6086	0.012081	skin
M777T579	NCGC00384836-01_C43H70O12_(1R,2R,5R,7R,10S,11S,14S,16S,19R,20R,23R,25R,28S,29S,32S,34S)-5,14,23-Triethyl-2,11,20,29,32-pentamethyl-4,13,22,31,37,38,39,40-octaoxapentacyclo[32.2.1.1~7,10~.1~16,19~.1~25,28~]tetracontane-3,12,21,30-tetrone	0.041881	-4.5776	0.00025281	skin
M777T229	(3?,5?,9?)-3-{[2-O-(?-D-Glucopyranosyl)-?-D-glucopyranosyl]oxy}-23-hydroxyolean-12-en-28-oic acid	0.042231	-4.5656	0.00027218	skin
M300T369	4-[3,5-di(tert-butyl)-1H-pyrazol-1-yl]benzoic acid	0.044692	-4.4838	0.0028083	skin
M805T574	PC(16_1e_17-HDoHE)	0.045305	-4.4642	0.0021546	skin
M260T304	CAY10554	0.045545	-4.4566	0.00090768	skin
M408T294	2'-DEOXYGUANOSINE 5'-DIPHOSPHATE	0.045682	-4.4522	0.032912	skin
M712T285_1	3-{[6-Deoxy-4-O-(?-D-glucopyranosyl)-?-L-mannopyranosyl]oxy}-14,16-dihydroxy-19-oxocard-20(22)-enolide	0.045996	-4.4423	0.0079505	skin
M354T543	N-Hexadecyl-L-hydroxyproline	0.046465	-4.4277	0.015444	skin
M692T417	euphodendroidin O	0.046688	-4.4208	0.014165	skin
M378T653	2-Arachidonylglycerol	0.046898	-4.4143	0.0093035	skin
M501T290	NCGC00380616-01_C28H39NO7_Spiro[2H-furo[2,3-e]isoindole-2,1'(2'H)-naphthalene]-7(3H)-acetic acid, 3',4',4'a,5',6,6',7',8,8',8'a-decahydro-4,6',7'-trihydroxy-2',5',5',8'a-tetramethyl-alpha-(1-methylethyl)-6-oxo-, (alphaS,2R,2'R,6'S,7'R,8'aS)-	0.047516	-4.3955	0.0030361	skin
M467T295	NCGC00384635-01_C27H34O8_Methyl [(1S,3S,7R,8R,9R,12S,13S)-13-(3-furyl)-6,6,8,12-tetramethyl-17-methylene-5,15-dioxo-2,14-dioxatetracyclo[7.7.1.0~1,12~.0~3,8~]heptadec-7-yl](hydroxy)acetate	0.048234	-4.3738	0.022214	skin
M464T238	3-hydroxy-9,9,16,16-tetramethyl-24,26-dioxo-8-oxa-14,23,25-triazaheptacyclo[17.5.2.0?a,?a???.0?l,?a???.0???,?a?l.0???,?a??.0?a??a,???l]hexacosa-4,6,10,12,14-pentaen-14-ium-14-olate	0.048724	-4.3592	0.005759	skin
M616T245	MLS002153952-01!beta- Belladonnine dichloroethylate191355-47-2	0.049712	-4.3303	0.019537	skin
M838T228	Licoricesaponin G2	0.050347	-4.3119	0.0017734	skin
M466T141	(2-{[(1S,11aS)-7-(1,3-Benzodioxol-5-yl)-5,11-dioxo-2,3,5,10,11,11a-hexahydro-1H-pyrrolo[2,1-c][1,4]benzodiazepin-1-yl]amino}-2-oxoethoxy)acetic acid	0.053286	-4.2301	0.001027	skin
M499T645	Mupirocin	0.053294	-4.2299	0.0010431	skin
M407T452	1-palmitoyl-dihydroxyacetone-phosphate	0.053693	-4.2191	0.035645	skin
M325T475	11-Dehydrocorticosterone	0.053915	-4.2132	0.043526	skin
M516T92	NCGC00380700-01_C27H32O10_Methyl (2S)-[(5S,6S,10S,12S,13R,15S,19S)-6-(3-furyl)-15,18-dihydroxy-1,5,16-trimethyl-8,14-dioxo-7,11-dioxahexacyclo[14.2.1.0~2,12~.0~5,10~.0~10,12~.0~13,18~]nonadec-19-yl](hydroxy)acetate	0.054196	-4.2057	0.0032825	skin
M163T51	1,5-Anhydro-D-glucitol	0.054205	-4.2054	0.0040498	skin
M342T355	NCGC00169633-02!9-phenyl-1-(2,4,6-trihydroxyphenyl)nonan-1-one	0.055419	-4.1735	0.014618	skin
M658T418	3_,15_-O-diacetoxy-7_-14_-O-dibenzoyloxy-5_-hydroxymyrsinol	0.055493	-4.1715	0.01765	skin
M195T403	Dolichotheline	0.055921	-4.1605	0.0080473	skin
M361T298	Cortisol	0.057423	-4.1222	0.0012453	skin
M337T236	Linezolid	0.05743	-4.122	0.0017887	skin
M495T463	Ganoderenic acid B	0.057551	-4.119	0.041165	skin
M514T293	Candoxatril	0.0603	-4.0517	0.00088847	skin
M487T244	NCGC00386012-01_C24H42O11_beta-D-Glucopyranoside, (1S,4R,5R)-4-[(1E,3R)-3-hydroxy-1-buten-1-yl]-3,3,5-trimethylcyclohexyl 6-O-[(2R,3R,4R)-tetrahydro-3,4-dihydroxy-4-(hydroxymethyl)-2-furanyl]-	0.0606	-4.0445	0.0085971	skin
M163T380	Isoeugenol	0.060634	-4.0437	0.0010717	skin
M377T365	NCGC00384578-01!5-[5-(acetyloxymethyl)-1,2,4a-trimethyl-7-oxo-3,4,8,8a-tetrahydro-2H-naphthalen-1-yl]-3-methylpentanoic acid	0.060798	-4.0398	0.013828	skin
M249T65	Pindolol	0.062883	-3.9912	0.0031515	skin
M289T267	Ophthalmate	0.064189	-3.9615	0.025458	skin
M767T605	Eicosapentaenoyl PAF C-16	0.064978	-3.9439	0.0049305	skin
M656T236	NCGC00385570-01![1,3,12-triacetyloxy-17-(furan-3-yl)-4,4,8,10,13-pentamethyl-2,3,5,6,7,9,11,12,16,17-decahydro-1H-cyclopenta[a]phenanthren-7-yl] 2-hydroxy-3-methylbutanoate	0.068293	-3.8721	0.0020904	skin
M734T667_2	DL-Dipalmitoylphosphatidylcholine	0.070863	-3.8188	0.0063706	skin
M345T280	NCGC00385065-01!4-[4-[(4-hydroxy-3-methoxyphenyl)methyl]-3-(hydroxymethyl)oxolan-2-yl]benzene-1,2-diol	0.072466	-3.7865	0.009801	skin
M350T241	Corydaline	0.073228	-3.7715	0.040048	skin
M333T287	NCGC00380847-01!(1R)-2-chloro-1,7-dihydroxy-3,9-dimethoxy-1-methylbenzo[c]chromene-4,6-dione	0.073438	-3.7673	0.0105	skin
M464T390	3-Epiecdysone	0.074078	-3.7548	0.00047549	skin
M240T228	3',5'-Dichloro-2-hydroxy-2-methylbut-3-enanilide	0.077701	-3.6859	0.0029492	skin
M481T665	N-(5-Chloro-6-methyl-2-pyridin-2-ylpyrimidin-4-yl)-N-{1-[3-chloro-5-(trifluoromethyl)pyridin-2-yl]piperidin-4-yl}amine	0.081702	-3.6135	0.0011792	skin
M473T365	N-{[(2R,4S,5S)-5-{[4-(2-Methoxyphenyl)-1-piperazinyl]methyl}-1-azabicyclo[2.2.2]oct-2-yl]methyl}-1,3-benzodioxole-5-carboxamide	0.083749	-3.5778	0.010059	skin
M237T345	Secobarbital	0.084151	-3.5709	0.046987	skin
M429T349	NCGC00169796-02_C20H30O10_2-Phenylethyl 6-O-(6-deoxy-alpha-L-mannopyranosyl)-beta-D-glucopyranoside	0.088076	-3.5051	0.01217	skin
M391T562	NP-022237	0.088778	-3.4936	0.033128	skin
M343T543	7(S),17(S)-dihydroxy-8(E),10(Z),13(Z),15(E),19(Z)-Docosapentaenoic Acid	0.08902	-3.4897	0.042179	skin
M269T163	N1,N12-Diacetylspermine	0.089502	-3.4819	0.019121	skin
M392T359	13,14-dihydro-16,16-difluoro Prostaglandin E1	0.091663	-3.4475	0.0039248	skin
M294T49	Hexaconazole	0.091775	-3.4458	0.026528	skin
M456T354	Agelasine (Stereochemistry Of Diterpene Unknown)	0.093524	-3.4185	0.014724	skin
M464T246	Estriol-16-Glucuronide	0.096798	-3.3689	0.044155	skin
M327T238	NCGC00380985-01_C18H20N2O4_	0.097032	-3.3654	0.0448	skin
M356T319	HYCANTHONE	0.098089	-3.3498	0.013484	skin
M347T409	5-Fluoro AB-PINACA	0.098421	-3.3449	0.012566	skin
M240T209	Homocarnosine	0.10089	-3.3092	0.037999	skin
M582T339_1	N1,N5,N10-Tricoumaroyl spermidine	0.10125	-3.304	0.0052489	skin
M375T516	Arachidonoyl-1-thio-Glycerol	0.10258	-3.2852	0.012886	skin
M500T491_1	4alpha-deoxyphorbol 12-tiglate-13-isobutyrate (4-dPE A)	0.10421	-3.2624	0.017803	skin
M448T358	Glycochenodeoxycholic acid	0.1053	-3.2474	0.025887	skin
M706T551_1	NP-019725	0.10766	-3.2154	0.01606	skin
M292T296	Anastrozole	0.10821	-3.2082	0.0076004	skin
M298T44	fenbendazole	0.10835	-3.2062	0.0073182	skin
M640T678_2	Rutarensin	0.11005	-3.1838	0.049408	skin
M359T276	Mefloquine	0.11011	-3.1829	0.013482	skin
M913T351	NCGC00381308-01_C47H76O17_(3beta,5xi,9xi,18xi,22beta)-22,25-Dihydroxyolean-12-en-3-yl 6-deoxy-alpha-L-mannopyranosyl-(1->2)-beta-D-xylopyranosyl-(1->2)-beta-D-glucopyranosiduronic acid	0.11114	-3.1695	0.0035748	skin
M785T251	Stevioside	0.11287	-3.1473	0.0032516	skin
M241T45	D-Glucose 1-phosphate	0.11631	-3.1039	0.036164	skin
M309T347	3-nitro-N-[4-(trifluoromethyl)phenyl]benzamide	0.11635	-3.1034	0.0028155	skin
M350T259	AB-FUBINACA metabolite 3	0.11713	-3.0938	0.014545	skin
M286T303	NP-018436	0.11768	-3.0871	0.040783	skin
M854T267	NCGC00380193-01!16-[(2R,3R,4R,5S,6R)-5-[(2S,3R,4S,5R,6R)-4-acetyloxy-5-hydroxy-6-(hydroxymethyl)-3-(3-hydroxyoctanoyloxy)oxan-2-yl]oxy-6-(acetyloxymethyl)-3,4-dihydroxyoxan-2-yl]oxy-3,15-dihydroxyhexadecanoic acid	0.11876	-3.0739	0.015794	skin
M298T420	3-hydroxy-C12 homoserine lactone	0.11922	-3.0683	0.0085247	skin
M213T54_2	Boc-Asn	0.12004	-3.0584	0.0351	skin
M294T413	Diclofenac	0.12212	-3.0336	0.013801	skin
M179T411	Isopropylparaben	0.12514	-2.9984	0.039258	skin
M514T420	iso-Roridine E	0.12567	-2.9923	0.037385	skin
M360T55	3,4,5-trihydroxy-6-(hydroxymethyl)oxan-2-yl 3-hydroxy-4,5-dimethoxybenzoate	0.12582	-2.9906	0.0090907	skin
M598T465_2	12b-O-[non-2Z,4E-dienoyl]-13_-isobutyroyloxy-7-oxo-5-ene-4b-phorbol	0.12627	-2.9854	0.0097075	skin
M382T497	NCGC00380397-01_C25H39NO3_(7E)-3-Isobutyl-13-methoxy-4,5,8-trimethyl-3,3a,4,6a,9,10,11,12,13,14-decahydro-1H-cycloundeca[d]isoindole-1,15(2H)-dione	0.12756	-2.9707	0.023536	skin
M306T295	Cycloxydim	0.12776	-2.9685	0.0061181	skin
M605T423	NCGC00384618-01_C33H50O10_(1beta,3beta,9xi,11alpha,14xi)-1,3,11-Trihydroxyfurosta-5,20(22),25-trien-27-yl beta-D-glucopyranoside	0.12785	-2.9675	0.043462	skin
M261T236	1-phenyl-5-[5-(trifluoromethyl)-1H-pyrazol-4-yl]-1H-1,2,3,4-tetraazole	0.12911	-2.9533	0.011749	skin
M372T352	13,14-dihydro-16,16-difluoro PGJ2	0.13014	-2.9419	0.0037836	skin
M332T555	21-Hydroxypregnenolone	0.1333	-2.9073	0.007266	skin
M582T339_2	Dihydrostreptomycin	0.1357	-2.8815	0.00080507	skin
M498T371_3	Taurochenodesoxycholic acid	0.13668	-2.8711	0.021395	skin
M723T364_1	(1S,2S,8?,9?,16?,17?)-1-(?-D-Glucopyranosyloxy)-2,16,20-trihydroxy-9,10,14-trimethyl-11,22-dioxo-4,9-cyclo-9,10-secocholest-5-en-25-yl acetate	0.13715	-2.8662	0.041352	skin
M760T667_1	Gamithromycin	0.13744	-2.8632	0.028876	skin
M189T42	ISOEUGENITOL	0.13803	-2.8569	0.022717	skin
M667T221	Vicriviroc Malate	0.13863	-2.8507	0.036003	skin
M346T367	NCGC00385441-01_C16H26O8_beta-D-Glucopyranose, 1-O-[(2E,6E)-8-hydroxy-2,6-dimethyl-1-oxo-2,6-octadien-1-yl]-	0.14163	-2.8198	0.016082	skin
M420T544	U-46619 Glycine methyl ester	0.14472	-2.7886	0.001437	skin
M261T246	8-(2,3-dihydroxy-3-methylbutyl)-7-methoxy-2H-chromen-2-one	0.14489	-2.787	0.010109	skin
M259T141	Ifosfamide	0.1457	-2.7789	0.0010202	skin
M477T381	Oregonin	0.14602	-2.7758	0.041044	skin
M301T303	Phenthoate	0.14683	-2.7677	0.0069917	skin
M333T283	Penicillin G	0.14888	-2.7478	0.021913	skin
M198T288	(-)-Camphanic acid	0.14956	-2.7412	0.023062	skin
M378T329	Fumitremorgin C	0.15047	-2.7325	0.025562	skin
M240T360	(3R,4S)-4,6,8-Trihydroxy-7-methoxy-3-methyl-3,4-dihydro-1H-isochromen-1-one	0.15067	-2.7305	0.017887	skin
M224T524	tetradec-5-ynoic acid	0.15599	-2.6804	0.018022	skin
M351T519	525-79-1	0.15817	-2.6605	0.032146	skin
M213T228	Indoxylsulfuric acid	0.16143	-2.631	0.036159	skin
M214T49	2-(1h-1,2,4-triazol-5-yl)-1h-isoindole-1,3(2h)-dione	0.16209	-2.6251	0.020439	skin
M257T394	5-[(E)-2-(4-hydroxy-3-methoxyphenyl)ethenyl]benzene-1,3-diol	0.1627	-2.6197	0.043171	skin
M234T44	Methylphenidate	0.16565	-2.5938	0.043837	skin
M332T358	trans-Zeatin riboside	0.16768	-2.5762	0.037498	skin
M241T74	Histidinyl-Serine	0.17027	-2.5541	0.016574	skin
M359T452	NCGC00347853-02_C22H32O4_12-Acetoxypimara-7,15-dien-18-oic acid	0.17039	-2.5531	0.0026717	skin
M263T411	NCGC00385962-01_C16H24O3_	0.1709	-2.5487	0.034538	skin
M239T276	L-Cystine	0.17635	-2.5035	0.00048508	skin
M298T271	Piplartine	0.1775	-2.4941	0.0048767	skin
M207T51	Dihydrolipoate	0.17853	-2.4857	0.022614	skin
M381T400	11beta-Misoprostol	0.17928	-2.4797	0.038246	skin
M301T294	Fenhexamid	0.18159	-2.4613	0.007792	skin
M373T45	NP-001928	0.18171	-2.4603	0.00135	skin
M467T293	Cromoglicic acid	0.18255	-2.4536	0.013653	skin
M291T363	13(S)-HPOT	0.18378	-2.444	0.039683	skin
M505T296	LSM-4504	0.18723	-2.4171	0.036025	skin
M131T68	L-Isoleucine	0.1884	-2.4081	0.021681	skin
M349T382	NP-007138	0.19367	-2.3683	0.035454	skin
M263T54	N-(2-hydroxy-2-phenylethyl)-N'-(2-thienyl)urea	0.19561	-2.354	0.0065578	skin
M144T63	2-Keto-6-aminocaproate	0.19728	-2.3417	0.0055453	skin
M786T215_2	FAD	0.2022	-2.3061	0.0047101	skin
M459T244	lucidenic acid N	0.20284	-2.3016	0.026731	skin
M500T468_1	NCGC00385001-01!5-[3-[[(E)-3-(3,4-dihydroxyphenyl)prop-2-enoyl]oxymethyl]-5-hydroxypentyl]-5,6,8a-trimethyl-3,4,4a,6,7,8-hexahydronaphthalene-1-carboxylic acid	0.20309	-2.2998	0.0015852	skin
M201T180	4-Sulfobenzoate	0.20318	-2.2992	0.022088	skin
M121T303	Phenylethylamine	0.20472	-2.2883	0.039409	skin
M179T638	Phenacetin	0.20479	-2.2878	0.049427	skin
M373T292	NP-021116	0.20702	-2.2722	0.045931	skin
M201T43	Cysteine-S-sulfate	0.21163	-2.2404	7.72E-05	skin
M199T157	2-Chloro-L-phenylalanine	0.2136	-2.227	0.023299	skin
M339T321	Matairesinol	0.22253	-2.1679	0.016073	skin
M358T664	N-arachidonoyl dihydroxypropylamine	0.22615	-2.1446	0.002031	skin
M347T357	coumarin-SAHA	0.22859	-2.1292	0.00066108	skin
M262T57_1	FLUMEQUINE	0.23103	-2.1139	0.0093778	skin
M230T58	NCGC00180087-02!5-(hydroxymethyl)-3-(1-hydroxy-4-methylhexyl)oxolan-2-one	0.23254	-2.1045	0.018082	skin
M229T274	Dodecanedioic acid	0.23621	-2.0818	0.025427	skin
M300T45	N-Acetyl-D-Glucosamine 6-Phosphate	0.23641	-2.0807	0.0064899	skin
M245T86	Floxuridine	0.23732	-2.0751	0.038586	skin
M470T556	CE(5_0)	0.24001	-2.0588	0.022616	skin
M184T128	3-[(methoxycarbonyl)amino]-2,2,3-trimethylbutanoic acid	0.24081	-2.054	0.0012589	skin
M254T392	NP-004917	0.2442	-2.0339	0.031029	skin
M370T331	6'-Methoxy-2'-methyl-3',4',6,8-tetrahydro-2'H-spiro[indeno[4,5-d][1,3]dioxole-7,1'-isoquinoline]-7',8-diol 2'-oxide	0.24942	-2.0033	0.026773	skin
M296T248	Indican	0.25087	-1.995	0.023182	skin
M267T435_1	16alpha-Hydroxyestrone	0.25216	-1.9876	0.0054336	skin
M136T373	Benzothiazole	0.25799	-1.9546	0.00011626	skin
M330T686	Trilostane	0.25981	-1.9445	0.044581	skin
M285T265	(S)-Coclaurine	0.26963	-1.891	0.0064169	skin
M203T63	(-)-alpha-Curcumene	0.27167	-1.8801	0.020233	skin
M267T288	Salicin	0.27448	-1.8652	0.010292	skin
M374T325	Phe-Thr-OH	0.27459	-1.8647	0.04252	skin
M288T448	C17-Sphinganine	0.27601	-1.8572	0.037687	skin
M349T236_1	Curcumin	0.27992	-1.8369	0.012968	skin
M482T587	Fexofenadine	0.28146	-1.829	0.0055376	skin
M487T283	Dasatinib	0.2832	-1.8201	0.041561	skin
M363T357	NP-018949	0.28688	-1.8015	0.022072	skin
M258T269	EHNA	0.28967	-1.7875	0.025181	skin
M309T269	Picrotin	0.28978	-1.787	0.019606	skin
M566T336	NCGC00380379-01_C29H42O11_	0.29037	-1.784	0.008408	skin
M315T312	(2E,4E)-N-[2-(4-Hydroxyphenyl)ethyl]-2,4-dodecadienamide	0.29045	-1.7836	0.047364	skin
M433T629	avicularin	0.29133	-1.7793	0.049535	skin
M488T319	7-Sulfocholic acid	0.29214	-1.7753	0.0055746	skin
M674T551	Stenophylline A	0.29756	-1.7487	0.0073516	skin
M212T68	Propazine	0.30202	-1.7273	0.0078056	skin
M299T384	Bifenazate	0.30206	-1.7271	0.031702	skin
M245T308	2,2',4,4'-Tetrahydroxybenzophenone	0.30378	-1.7189	0.033379	skin
M377T434	neotame	0.30439	-1.716	0.025859	skin
M363T320	NCGC00347585-02!(1,9,9b-trihydroxy-6,6,9a-trimethyl-3,5,5a,7,8,9-hexahydro-1H-benzo[e][2]benzofuran-5-yl) hexanoate	0.30728	-1.7024	0.0061652	skin
M222T54_1	Fraxidin	0.30743	-1.7017	0.0043825	skin
M394T588	N-Oleyl-Leucine	0.30907	-1.694	0.028984	skin
M111T273	Histamine	0.31024	-1.6886	0.037056	skin
M227T169	NH-DVal(NMe)-Val-OMe	0.31583	-1.6628	0.0014868	skin
M450T561	NP-021866	0.31794	-1.6532	0.010076	skin
M489T269	NCGC00347644-02_C21H30O13_(4aS,5R,6S)-1-Oxo-5-vinyl-4,4a,5,6-tetrahydro-1H,3H-pyrano[3,4-c]pyran-6-yl 6-O-[(2R,3R,4R)-3,4-dihydroxy-4-(hydroxymethyl)tetrahydro-2-furanyl]-beta-D-glucopyranoside	0.31839	-1.6512	0.010456	skin
M418T349	NP-005474	0.3186	-1.6502	0.018047	skin
M458T236	FMNH2	0.31865	-1.6499	0.038795	skin
M227T596	Myristic acid	0.32004	-1.6437	0.0094588	skin
M326T355	Ajmaline	0.32005	-1.6436	0.018237	skin
M134T45_1	3-Sulfinoalanine	0.3274	-1.6109	0.047286	skin
M389T334	2-hydroxy-4-methoxy-3,5-bis(3-methylbut-2-enyl)-6-(2-phenylethyl)benzoic acid	0.33084	-1.5958	0.049093	skin
M244T242	Leu-Gly-Gly	0.33194	-1.591	0.0011418	skin
M893T635	3-(6'-O-Malonyl)-Glu-28-Glu Medicagenic acid	0.33259	-1.5882	0.038357	skin
M324T272	_130141	0.33295	-1.5866	0.00094648	skin
M364T387	18-Aminoabieta-8,11,13-Triene Sulfate	0.33528	-1.5766	0.039865	skin
M302T140	cyclohexyl[4-(2-methoxyphenyl)piperidino]methanone	0.33744	-1.5673	0.01795	skin
M348T271	NP-002047	0.34304	-1.5436	0.024581	skin
M200T47	Imino(methyl)phenyl-lambda~4~-sulfane 2,4,6-trimethylbenzenesulfonic acid	0.34584	-1.5318	0.0161	skin
M266T330	NP-022010	0.34787	-1.5234	0.022186	skin
M341T52	Sucrose	0.34983	-1.5153	0.024825	skin
M334T300	NP-017061	0.35346	-1.5004	0.000302	skin
M267T435_2	Retinol	0.35443	-1.4964	0.032039	skin
M243T226	3-Methoxy-5-pentyl-2-prenylphenol	0.35724	-1.485	0.024159	skin
M227T261	Traumatic Acid	0.35953	-1.4758	0.038499	skin
M224T303_2	(4-Hydroxybenzoyl)choline	0.36098	-1.47	0.0042203	skin
M403T42	UDP	0.36356	-1.4597	0.020009	skin
M256T314	_130133	0.37082	-1.4312	0.0061804	skin
M253T353	Gliocladic acid_130132	0.3764	-1.4097	0.038347	skin
M214T246	2-Benzothiazolesulfonic acid	0.3771	-1.407	0.04616	skin
M325T377	Malabaricano	0.38322	-1.3837	0.034867	skin
M455T433	NP-022407	0.38329	-1.3835	0.043431	skin
M248T162	Adenosine	0.38347	-1.3828	0.033313	skin
M336T286_2	Lys-Thr-OH	0.38559	-1.3749	0.011837	skin
M116T93	5-Aminopentanoic acid	0.38778	-1.3667	0.037203	skin
M439T362	Lucidenic acid A	0.38924	-1.3613	0.032906	skin
M717T263_2	NCGC00179767-02_C38H54O13_Estra-1,5-diene-3,11-dione, 17-[(1R,3E)-5-(acetyloxy)-1-hydroxy-1,5-dimethyl-2-oxo-3-hexen-1-yl]-2-(beta-D-glucopyranosyloxy)-16-hydroxy-4,4,9,14-tetramethyl-, (9beta,10alpha,17beta)-	0.39044	-1.3568	0.036191	skin
M723T588_2	Nigericin	0.39275	-1.3483	0.034351	skin
M230T321	2-Acetyl-5-tetrahydroxybutyl Imidazole	0.39483	-1.3407	0.02617	skin
M284T285_2	3-(1-cyano-1,2-dihydroisoquinolin-2-yl)-3-oxopropyl propionate	0.40356	-1.3091	0.0067267	skin
M242T329	2-Deoxyglucose 6-phosphate	0.40392	-1.3079	0.0020649	skin
M369T41	Sedoheptulose 1,7-bisphosphate	0.40649	-1.2987	0.0050594	skin
M256T655_1	NP-021074	0.40689	-1.2973	0.032843	skin
M217T244	beta-Alanyl-L-lysine	0.40788	-1.2938	0.025096	skin
M182T269	L-Homocysteic acid	0.41238	-1.2779	0.035769	skin
M352T412	8-Iso-15-keto-prostaglandin-F2?	0.41362	-1.2736	0.027212	skin
M226T90	Prephenate	0.41796	-1.2586	0.0072535	skin
M309T298	Bergenin	0.42886	-1.2214	0.039259	skin
M301T141	N-Acetyl-alpha-D-glucosamine 1-phosphate	0.43401	-1.2042	0.04461	skin
M340T435	CAY10580	0.43635	-1.1965	0.021574	skin
M319T299	Norfloxacin	0.43653	-1.1959	0.014795	skin
M261T347	(1'S,2'S)-3',11'-dihydroxy-1',2',5'-trimethyl-8'-oxaspiro[oxirane-2,12'-tricyclo[7.2.1.0??,???]dodecan]-5'-en-4'-one	0.43657	-1.1957	0.042432	skin
M257T210	5-Methylcytidine	0.44106	-1.1809	0.0039631	skin
M397T54	NCGC00380630-01!3,5-dichloro-2-(2,4-dihydroxy-6-methoxycarbonylphenoxy)-6-methoxy-4-methylbenzoic acid	0.44754	-1.1599	0.019023	skin
M324T47	N-Glycolylneuraminic acid	0.45076	-1.1496	0.021289	skin
M277T414	2-Ethylhexyl phthalate	0.45251	-1.144	0.013706	skin
M811T625	1-Stearoyl-2-Arachidonoyl PC	0.45322	-1.1417	0.026536	skin
M331T91	N3-(2-morpholinophenyl)-2-oxo-2H-chromene-3-carboxamide	0.45545	-1.1346	0.016258	skin
M295T264	Disulfiram	0.4636	-1.109	0.017162	skin
M310T459	NP-019547	0.46546	-1.1033	0.038077	skin
M298T390	Coumafuryl	0.46788	-1.0958	0.015249	skin
M293T237	NCGC00380432-01!2-(2-hydroxyphenyl)-4-phenylbenzene-1,3,5-triol	0.47385	-1.0775	0.013848	skin
M473T284	[(1aS,1bS,2S,5aR,6S,6aS)-2-(beta-D-Glucopyranosyloxy)-6-hydroxy-1b,5a,6,6a-tetrahydrooxireno[4,5]cyclopenta[1,2-c]pyran-1a(2H)-yl]methyl (2E)-3-phenylacrylate	0.4809	-1.0562	0.03255	skin
M263T625	Linoleic acid	0.48385	-1.0474	0.041182	skin
M244T283	2-(2-oxo-2-{[2-(2-oxo-1-imidazolidinyl)ethyl]amino}ethoxy)acetic acid	0.48602	-1.0409	0.031699	skin
M453T341	NCGC00384981-01_C25H42O7_	0.49366	-1.0184	0.035078	skin
M323T358	3-(4-chlorophenyl)-4-imino-7-(1-pyrrolidinyl)-3,4-dihydropyrimido[4,5-d]pyrimidin-2(1H)-one	0.50324	-0.99069	0.010218	skin
M352T518_2	(plusmn)-Myristoylcarnitine	0.50487	-0.98603	0.032363	skin
M280T180	4,6-dihydroxy-5a-methyl-3-methylidene-2-oxo-dodecahydronaphtho[1,2-b]furan-9-carbaldehyde	0.5053	-0.98479	0.040611	skin
M601T363	4,15,26-trihydroxy-1-oxa-4,9,15,20,26,31-hexazacyclotritriacontane-5,8,16,19,27,30-hexone	0.51184	-0.96624	0.049517	skin
M362T476	N-palmitoyl taurine	0.52018	-0.9429	0.032106	skin
M205T195	L-Tryptophan	0.53586	-0.90008	0.044514	skin
M322T398	metazachlor ESA	0.54391	-0.87856	0.045533	skin
M271T374	2-(1-benzothiophen-3-ylmethylene)-3,4-dihydronaphthalen-1(2H)-one	0.54495	-0.8758	0.042949	skin
M177T47	Gluconolactone	0.55874	-0.83976	0.025494	skin
M333T233	5-methyl-2-thioxo-3-[4-(trifluoromethoxy)phenyl]-1,2,3,4-tetrahydroquinazolin-4-one	0.56747	-0.81737	0.0049966	skin
M173T293_1	L-NIO	0.57648	-0.79465	0.049429	skin
M148T92	(E)-3-(4-Hydroxyphenyl)-2-propenal	0.59971	-0.73767	0.022279	skin
M275T143	NP-005483	0.60545	-0.72392	0.032688	skin
M430T323	Lafutidine	0.6098	-0.71359	0.038784	skin
M378T385	Celiprolol	0.62883	-0.66925	0.027576	skin
M214T66	87-51-4	0.64381	-0.63529	0.037415	skin
M144T208	3-Hexenedioic acid	0.64403	-0.63479	1.91E-05	skin
M516T535	Cucurbitacin D	0.66949	-0.57887	0.013702	skin
M237T325	D-Tyrosine t-butyl ester	0.66969	-0.57842	0.044063	skin
M149T345	Phenylpropanoate	0.67682	-0.56316	0.039683	skin
M427T419	Olmesartan	0.68186	-0.55245	0.017354	skin
M167T67	3,4-Dihydroxybenzeneacetic acid	0.68709	-0.54144	0.01161	skin
M292T52	BSI-201	1.4635	0.54944	0.030113	skin
M425T392	Alpha-Tocotrienol	1.4679	0.5538	0.022656	skin
M295T499	9,10-Epoxyoctadecenoic acid	1.663	0.73379	0.04551	skin
M357T664	Lithocholic acid	1.6933	0.7598	0.048364	skin
M794T517	PE(18_0e_10-HDoHE)	1.709	0.77316	0.0044978	skin
M250T310	dimethachlor OXA	1.7406	0.79959	0.0024963	skin
M504T537	NP-003536	1.8842	0.91397	0.047209	skin
M556T547	C-6 NBD Ceramide	1.9397	0.95582	0.044608	skin
M129T56	N-acetyl-beta-alanine	1.9549	0.96707	0.0014206	skin
M185T592	Phosphohydroxypyruvic acid	2.0723	1.0512	0.021988	skin
M370T629	NCGC00347666-02!2,4-dihydroxy-6-methyl-3-[(2E,4E)-3-methyl-5-[(1R,2R,6R)-1,2,6-trimethyl-3-oxocyclohexyl]penta-2,4-dienyl]benzaldehyde	2.1434	1.0999	0.0046684	skin
M583T574	FAHFA 38_5	2.1501	1.1044	0.03997	skin
M549T629	1,2-dicapryl-sn-glycero-3-phosphocholine	2.2661	1.1802	0.023427	skin
M591T359	NCGC00380514-01!(2S,3R,4S,5S,6R)-2-[4,6-dihydroxy-2-nonyl-3-[(2S,3R,4S,5S,6R)-3,4,5-trihydroxy-6-(hydroxymethyl)oxan-2-yl]oxyphenoxy]-6-(hydroxymethyl)oxane-3,4,5-triol	2.2673	1.181	0.033503	skin
M561T620	Luteolin-6-C-arabinoside-8-C-glucoside	2.2976	1.2001	9.20E-05	skin
M446T373	NCGC00384804-01_C20H30O11_2-(4-Methoxyphenyl)ethyl 6-O-alpha-L-arabinopyranosyl-beta-D-glucopyranoside	2.3036	1.2039	0.0078192	skin
M452T298	NCGC00347519-02_C24H36O8_Butanoic acid, 3-(acetyloxy)-2-hydroxy-2-methyl-, (1S,2R,4aR,8aR)-1-(acetyloxy)decahydro-1,4a-dimethyl-7-(1-methylethylidene)-6-oxo-2-naphthalenyl ester	2.3223	1.2155	0.014707	skin
M203T382	Acetylcarnitine	2.3261	1.2179	0.034581	skin
M590T655	FAHFA 38_2	2.345	1.2296	0.048428	skin
M502T535_2	NCGC00385760-01!(2S,3S,9R,13R,14S,16R)-2,3,16-trihydroxy-17-[(2R)-2-hydroxy-6-methyl-3-oxohept-6-en-2-yl]-4,4,9,13,14-pentamethyl-1,2,3,7,8,10,12,15,16,17-decahydrocyclopenta[a]phenanthren-11-one	2.3768	1.249	0.035183	skin
M327T214	Pentaporphyrin I	2.4244	1.2776	0.039141	skin
M236T375	Phenobarbital-d5	2.4566	1.2967	0.030356	skin
M519T517_2	NCGC00385359-01_C30H46O7_(3beta,8xi,9xi)-3-[(2,6-Dideoxy-3-O-methylhexopyranosyl)oxy]-14-hydroxycard-20(22)-enolide	2.4773	1.3088	0.004565	skin
M268T334	NCGC00386073-01!(Z)-2-dec-9-enylpent-2-enedioic acid	2.4811	1.311	0.019976	skin
M332T36	Chlorpyrifos	2.5124	1.3291	0.041702	skin
M793T517_2	PC(18_0e_14,15-EET)	2.5125	1.3291	0.042145	skin
M253T126	8-Propyloxycaffeine	2.5594	1.3558	0.046901	skin
M411T267	NP-020903	2.5695	1.3615	0.021724	skin
M570T524	Decarbamoylnovobiocin	2.5845	1.3699	0.042302	skin
M126T587	1-Methylhistamine	2.5913	1.3737	0.0090282	skin
M281T304	Retinoate	2.6106	1.3844	0.020802	skin
M177T617	N,N-dimethylcathinone	2.6221	1.3907	0.0014945	skin
M453T334	Methotrexate	2.6534	1.4078	0.033426	skin
M571T520_3	2,4-Bis-(octylmercapto)-6-(4-hydroxy-3,5-di-tert-butylanilino)-1,3,5-triazine	2.7294	1.4486	0.0079029	skin
M287T251	Ritodrine	2.8175	1.4944	0.026374	skin
M916T527	PI(19_0_18-HETE)	2.8944	1.5333	0.03187	skin
M262T210	(2R,3R,4S,5S,6R)-2-[(3Z)-hex-3-en-1-yloxy]-6-(hydroxymethyl)oxane-3,4,5-triol	2.9638	1.5675	0.022092	skin
M574T562	Teraspiridole B_130089	2.9739	1.5724	0.016169	skin
M413T383_3	NCGC00385486-01_C25H34O5_2-Butenoic acid, 2-methyl-, (2R,3R,5R)-2,6,6,9-tetramethyl-11-oxotricyclo[5.4.0.0~2,8~]undec-9-ene-3,5-diyl ester, (2Z,2'Z)-	3.1266	1.6446	0.021116	skin
M806T602_2	PE(18_1_10-HDoHE)	3.1306	1.6465	0.018571	skin
M314T432	12,13-DHOME	3.1523	1.6564	0.017617	skin
M323T482	TOFA	3.1588	1.6594	0.016142	skin
M523T516	PS(18_1(9Z)_0_0)	3.1895	1.6733	0.011257	skin
M176T51	Citrulline	3.2466	1.6989	0.031922	skin
M167T77	1,2-Diphenylhydrazine	3.2505	1.7006	0.01134	skin
M296T156	Sumatriptan	3.2668	1.7079	0.044211	skin
M518T517_2	Retapamulin	3.2786	1.7131	0.0090387	skin
M299T555	3-Dehydrosphinganine	3.3018	1.7232	0.02789	skin
M258T229	rhodiocyanoside A	3.3944	1.7632	0.0057861	skin
M606T587	Rakicidin A	3.3963	1.764	0.035778	skin
M120T77	indoline	3.3985	1.7649	0.019153	skin
M189T56	N6-Acetyl-L-lysine	3.4134	1.7712	0.03509	skin
M336T534	Cyclopropyl fentanyl-d5	3.4274	1.7771	0.0042344	skin
M115T45	L-Prolinamide	3.4347	1.7802	0.034451	skin
M328T606	Stearoylethanolamide	3.5001	1.8074	0.016275	skin
M349T563	2-Hydroxy-6-pentadecylbenzoic acid	3.5078	1.8106	0.0052698	skin
M642T652	NP-012836	3.6172	1.8549	0.00015031	skin
M572T536	Endomorphin-2	3.706	1.8899	0.0065657	skin
M537T685	(1S,4aS,7R,7aS)-7-hydroxy-7-({[(2E)-3-(4-hydroxyphenyl)prop-2-enoyl]oxy}methyl)-1-{[(2S,3R,4S,5S,6R)-3,4,5-trihydroxy-6-(hydroxymethyl)oxan-2-yl]oxy}-1H,4aH,7H,7aH-cyclopenta[c]pyran-4-carboxylic acid	3.7435	1.9044	0.038591	skin
M213T46	(6S)-6-[(1S,2R)-1,2-dihydroxypentyl]-4-methoxy-5,6-dihydro-2H-pyran-2-one	3.8072	1.9287	0.026788	skin
M791T605_2	Phosphatidylinositol-1,2-dipalmitoyl	3.8231	1.9347	0.027721	skin
M793T620	PG(18_1_11,12-EET)	3.8955	1.9618	0.026037	skin
M160T642	TDIQ	3.9057	1.9656	0.0029193	skin
M452T560	FMN(3-)	3.9203	1.971	0.027937	skin
M199T274	sodium gluconate	4.0022	2.0008	0.026679	skin
M245T239	Phenylacetylglutamine	4.0216	2.0078	0.0010157	skin
M431T612	OMDM-1	4.0566	2.0203	0.019259	skin
M377T409	Estradiol 17beta-cyclopentylpropionate	4.0945	2.0337	0.020483	skin
M504T667	Dipyridamole	4.0984	2.035	0.0060701	skin
M329T249	Halofenozide	4.1123	2.04	0.029746	skin
M288T289	Ophthalmic acid	4.2258	2.0792	0.04353	skin
M626T523_2	Somocystinamide A byproduct	4.3222	2.1118	0.030369	skin
M230T356	Icaridin	4.3659	2.1263	0.019727	skin
M430T404	NCGC00381188-01!(E,2S,3R,4R,5S)-2-acetamido-3,4,5,14-tetrahydroxyicos-6-enoic acid	4.4006	2.1377	0.028162	skin
M688T476_1	3-Acetylaconitine	4.5464	2.1847	0.015969	skin
M246T389	beta-Alanyl-L-arginine	4.5851	2.197	0.00028402	skin
M595T440_2	Neomycin	4.6414	2.2145	0.045702	skin
M699T585	1,2-dioleoyl-sn-Glycero-3-Phosphate	4.6466	2.2162	0.048315	skin
M644T315	Acarbose	4.7295	2.2417	0.039978	skin
M179T50	myo-Inositol	4.7423	2.2456	0.029732	skin
M643T552	NCGC00385386-01_C37H58O10_(3beta,5xi,9beta,15alpha,23R,24S)-3-(alpha-L-Arabinopyranosyloxy)-15-hydroxy-16-oxo-24,25-epoxy-9,19-cyclolanostan-23-yl acetate	4.7586	2.2505	0.049374	skin
M313T383	NP-013663	4.876	2.2857	0.02178	skin
M548T528_2	NP-021245	4.9305	2.3017	0.014072	skin
M260T139	NP-016721	4.9473	2.3066	0.020318	skin
M513T548	3-Acetyl-11-keto-?-boswellic acid	5.1521	2.3651	0.023407	skin
M683T405	4-[(2S,3S,4S)-4-[4-(?-D-Glucopyranosyloxy)-3-methoxybenzyl]-3-(hydroxymethyl)tetrahydro-2-furanyl]-2-methoxyphenyl ?-D-glucopyranoside	5.1984	2.3781	0.00020378	skin
M886T360_2	NCGC00347372-02_C45H74O17_beta-D-Glucopyranoside, (3beta,5beta,9xi,14xi,25S)-spirostan-3-yl O-6-deoxy-alpha-L-mannopyranosyl-(1->4)-O-[beta-D-glucopyranosyl-(1->2)]-	5.2114	2.3817	0.037495	skin
M570T525	8,12-Diethyl-3-vinylbacteriochlorophyllide d	5.2746	2.3991	0.049754	skin
M385T484	1-methyl 4-[(5R,9S,13S)-5,9,13-trimethyltetracyclo[11.2.1.0?a,?a???.0???,??a]hexadec-14-en-5-yl]methyl butanedioate	5.326	2.413	0.0090057	skin
M622T520_1	MLS002153946-01!Tetrandrine	5.6117	2.4884	0.010624	skin
M461T296	Sibiricose A3	5.6159	2.4895	0.029026	skin
M921T536	(3?,5?,9?,18?)-28-Hydroxy-28-oxoolean-12-en-3-yl 6-deoxy-?-L-mannopyranosyl-(1->3)-[?-D-glucopyranosyl-(1->2)]-?-D-glucopyranosiduronic acid	5.8202	2.5411	0.042185	skin
M358T427	HQL-79	5.8403	2.546	0.032876	skin
M534T517	MLS001140512-01!(2R)-2-[[(2S)-3-methyl-2-[[1-[(2-methylpropan-2-yl)oxycarbonyl]-4-phenylpiperidine-4-carbonyl]amino]pentanoyl]amino]-2-phenylacetic acid	6.1286	2.6156	0.016454	skin
M259T144	1-(1-Hydroxybutyl)-1,3,4,5,6,7-hexahydro-2-benzofuran-4,5,6,7-tetrol	6.5331	2.7078	0.031665	skin
M416T317	Oleoyl 3-carbacyclic Phosphatidic Acid	6.5811	2.7183	0.0039117	skin
M285T543	N-Acetylaspartylglutamic acid	6.7398	2.7527	0.049883	skin
M689T285_7	Theionbrunonine A	6.7676	2.7586	0.032541	skin
M353T404	(13E)-11a-Hydroxy-9,15-dioxoprost-13-enoic acid	6.8118	2.768	0.0072738	skin
M313T252	Benzyloxyphenylisoserine Ethylester	6.8688	2.78	0.02706	skin
M572T572	NCGC00169399-03!(2R,6R)-6-[(3R,10S,12S,13R,17R)-3-(2-carboxyacetyl)oxy-12-hydroxy-4,4,10,13,14-pentamethyl-2,3,5,6,7,11,12,15,16,17-decahydro-1H-cyclopenta[a]phenanthren-17-yl]-2-methyl-3-methylideneheptanoic acid	6.9372	2.7943	0.011241	skin
M215T322	Curcumenol	7.1603	2.84	0.0042571	skin
M697T420_1	Rifamycin	7.3152	2.8709	0.0177	skin
M365T287	NCGC00169259-02![1-(3,5-dihydroxyphenyl)-12-hydroxytridecan-2-yl] acetate	7.5406	2.9147	0.010065	skin
M278T50	Asn-Gly-OH	7.5421	2.915	0.0075797	skin
M664T478_2	Goniomedinone	7.5799	2.9222	0.015457	skin
M315T599	Pregnenolone	7.9019	2.9822	0.040989	skin
M383T665	Cortisone acetate	8.1678	3.03	0.037663	skin
M688T548	fumonisin B4	8.3669	3.0647	0.0071452	skin
M720T599	PE(16_1e_11,12-EET)	8.468	3.082	0.041034	skin
M248T380	Malioxamycin	8.5208	3.091	0.044512	skin
M244T93	Xylometazoline	8.5549	3.0968	0.041759	skin
M430T244	Stephacidin A_130074	9.1409	3.1923	0.0052015	skin
M469T294	Rhizocarpic Acid	9.3102	3.2188	0.042737	skin
M286T225	NP-011878	9.7693	3.2882	0.0019125	skin
M304T445	Taxifolin	10.265	3.3597	0.023644	skin
M561T391	Protoporphyrin IX	10.286	3.3626	0.0074001	skin
M556T547	NCGC00384824-01!methyl 3-hydroxy-2-[[3-hydroxy-2-[[2-[(3-hydroxy-2,4-dimethyltetradecanoyl)amino]-3-methylbutanoyl]amino]butanoyl]amino]propanoate	11.206	3.4861	0.0054086	skin
M394T391	Carfentanil	11.66	3.5435	0.043604	skin
M486T280	Trp-HoPhe-OH	11.702	3.5486	0.031613	skin
M369T295_2	Palmitoleoyl 3-carbacyclic Phosphatidic Acid	12.034	3.589	0.024612	skin
M641T507_2	NCGC00385427-01!17-[2,3-dihydroxy-6-methyl-6-[3,4,5-trihydroxy-6-(hydroxymethyl)oxan-2-yl]oxyheptan-2-yl]-2,3,14-trihydroxy-10,13-dimethyl-2,3,4,5,9,11,12,15,16,17-decahydro-1H-cyclopenta[a]phenanthren-6-one	15.688	3.9715	0.00084475	skin
M383T234	Gein	16.271	4.0243	0.0029128	skin
M485T424	PG(16_0_0_0)[U]	18.699	4.2249	0.002207	skin
M708T364	Grisorixin	20.152	4.3328	0.0019166	skin
M414T250	methyl 4-(3-{cyclohexyl[(cyclohexylamino)carbonyl]amino}-3-oxoprop-1-enyl)-1-methyl-1H-pyrrole-2-carboxylate	20.946	4.3886	0.0029162	skin
M244T54	N1-{2-[(2,2-dicyanovinyl)amino]-4-fluorophenyl}acetamide	21.444	4.4225	0.0071988	skin
M303T610_1	N-Acetylaspartylglutamate	21.447	4.4227	0.049928	skin
M326T374	NP-014906	21.839	4.4488	0.0055116	skin
M429T367	Thymophthalein	24.112	4.5917	0.012189	skin
M243T319	Lumichrome	42.233	5.4003	0.0001584	skin
M504T463	HMB-Val-Ser-Leu-VE	47.152	5.5593	0.010772	skin
M392T354	4-Hydroxyphenylretinamide	63.231	5.9826	0.002196	skin
M262T248_1	Ticlopidine	104.55	6.708	0.034045	skin

## Sheet: DEL(lipid)s of each organ
name	Class	p.value	log2.FC.	vip	organ
BiotinylPE(27:4)	BiotinylPE	0.041395	1.4861	1.62797894922938	heart
BisMePA(18:3e_18:1)	BisMePA	0.038303	1.7203	1.66704302618605	heart
BisMePA(34:3e)	BisMePA	0.011804	0.53082	1.75891440244787	heart
BisMePA(36:5)	BisMePA	0.011784	1.9182	1.8108674856253	heart
BisMePA(36:7e)	BisMePA	0.0099785	1.794	1.75612545428885	heart
CL(75:6)	CL	0.031557	2.2339	1.6789318849201	heart
CL(78:7)	CL	0.015522	0.94147	1.7414746923529	heart
Cer(d18:1_18:0)	Cer	0.046404	0.51604	1.60294650236832	heart
Cer(d18:1_20:0+O)	Cer	0.016595	0.92709	1.72503007231654	heart
Cer(d18:2_22:0+O)	Cer	0.046213	1.9981	1.62935144146926	heart
Cer(d18:2_26:0+O)	Cer	0.0050021	2.1147	1.84437795099524	heart
Cer(d22:0_24:0)	Cer	0.011258	2.1203	1.78305223348113	heart
Cer(d24:0_24:0)	Cer	0.01156	2.0169	1.76922826839668	heart
Cer(d37:0+O)	Cer	0.035498	0.89434	1.63349177411708	heart
Cer(d40:0)	Cer	0.011022	0.54384	1.7602036599624	heart
Cer(d40:1)	Cer	0.029468	1.4728	1.6738863143502	heart
Cer(d42:2+O)	Cer	0.0096422	1.4289	1.78977580692163	heart
Cer(t17:0_15:0)	Cer	0.038569	1.5929	1.63450147725579	heart
Cer(t17:0_17:0+O)	Cer	0.0069902	1.9859	1.83871163539876	heart
Cer(t17:0_17:1)	Cer	0.018697	1.1145	1.69962831279255	heart
Cer(t17:1_16:0)	Cer	0.0025158	2.1512	1.88658252102544	heart
Cer(t17:1_24:1)	Cer	0.0048105	1.7624	1.8637919950742	heart
Cer(t18:1_21:0)	Cer	0.04937	2.6133	1.5915198784189	heart
Cer(t20:1_21:0+O)	Cer	0.04664	0.68818	1.54960244367373	heart
Cer(t40:0+O)	Cer	0.01494	2.4625	1.76082715947615	heart
Cer(t42:0)	Cer	0.0011247	2.5058	1.88656673028934	heart
Cer(t42:3)	Cer	0.0052978	2.2647	1.85193557044102	heart
Cer(t44:2)	Cer	0.0054852	1.1696	1.82611679653449	heart
Cer(t45:0)	Cer	0.048796	2.0327	1.54387533323486	heart
Cer(t46:0)	Cer	0.0039803	2.3879	1.82410652830181	heart
DGDG(46:5)	DGDG	0.008911	1.0561	1.82935856862176	heart
Hex1Cer(d18:1_26:0)	Hex1Cer	0.020122	2.707	1.7324662187785	heart
Hex1Cer(d18:2_20:4)	Hex1Cer	0.00028905	7.9422	1.92687084284123	heart
Hex1Cer(d36:2)	Hex1Cer	0.018708	2.1733	1.75192744321306	heart
Hex1Cer(m33:0)	Hex1Cer	0.031909	2.3467	1.61677867632262	heart
Hex1Cer(m39:0)	Hex1Cer	0.043259	1.4056	1.65151590803352	heart
Hex1Cer(m47:1+O)	Hex1Cer	0.012274	3.1286	1.78855311152685	heart
Hex1Cer(t16:1_20:4)	Hex1Cer	0.030655	1.0111	1.69644996996671	heart
Hex1Cer(t18:1_20:4)	Hex1Cer	0.030827	1.6267	1.67047253248659	heart
Hex1Cer(t34:1)	Hex1Cer	0.042428	1.5906	1.57705666109815	heart
Hex1Cer(t35:2)	Hex1Cer	0.040114	1.281	1.59839592456662	heart
Hex1Cer(t38:2)	Hex1Cer	0.027958	1.8398	1.71042150890574	heart
Hex1Cer(t42:3)	Hex1Cer	0.002722	2.468	1.86367575239635	heart
Hex1Cer(t44:1)	Hex1Cer	0.043733	3.7184	1.61759498532455	heart
Hex3Cer(d23:1_22:6)	Hex3Cer	0.034221	2.3042	1.61263036631711	heart
Hex3Cer(d38:1)	Hex3Cer	0.010914	1.2549	1.81260666347141	heart
LBPA(16:0_20:3)	LBPA	0.03824	2.1653	1.66746185860045	heart
LPE(16:1)	LPE	0.00073203	4.1972	1.90185335869023	heart
LPE(18:2)	LPE	0.041088	1.5847	1.65816745227409	heart
LPE(22:3)	LPE	0.03359	1.162	1.66167305704236	heart
LPE(22:4)	LPE	0.011605	2.3898	1.80557373955428	heart
MGDG(16:0_14:0)	MGDG	0.012702	2.7145	1.78673653651057	heart
MGDG(16:0_20:4)	MGDG	0.024924	0.59227	1.71222702127448	heart
MGDG(28:1e)	MGDG	0.011859	1.6459	1.78772774636559	heart
MGDG(30:0e)	MGDG	0.0077261	0.57955	1.83267827447548	heart
MGDG(32:4e)	MGDG	0.0028909	1.9446	1.86392112170138	heart
MGDG(38:3e)	MGDG	0.026078	2.7045	1.70076489417678	heart
MGDG(40:7)	MGDG	0.0057254	1.3184	1.83252028999848	heart
PA(22:2_18:2)	PA	0.018459	0.58856	1.73208948859709	heart
PC(12:0_18:2)	PC	0.018372	1.2114	1.74164648455821	heart
PC(14:0_14:0)	PC	0.015298	1.3195	1.74358395380886	heart
PC(14:0_20:4)	PC	0.00014703	3.0952	1.92087049025029	heart
PC(16:0_14:0)	PC	0.011899	0.62254	1.77911298641677	heart
PC(16:0e_22:4)	PC	0.040123	1.2108	1.65019369396147	heart
PC(16:1_14:0)	PC	0.022762	1.5349	1.75034429340943	heart
PC(16:2e_20:4)	PC	0.031585	1.6218	1.66569352044792	heart
PC(17:0_18:2)	PC	0.045789	1.1739	1.64246731535312	heart
PC(18:1_18:1)	PC	0.049369	0.67034	1.5691243613497	heart
PC(18:1_18:2)	PC	0.0016833	1.1259	1.9069746433647	heart
PC(18:3e_18:2)	PC	0.00020131	2.2447	1.9225094704686	heart
PC(20:1e_18:0)	PC	0.005153	2.3182	1.82652503748008	heart
PC(20:3_22:5)	PC	0.048072	2.1907	1.61907035420072	heart
PC(21:0)	PC	0.026677	0.59711	1.69842181853814	heart
PC(22:4_20:4)	PC	0.021927	2.8649	1.72680871180254	heart
PC(24:2_18:2)	PC	0.034253	1.1699	1.65942042054577	heart
PC(24:4e)	PC	0.049574	0.78353	1.56599721264763	heart
PC(33:0)	PC	0.013004	0.72693	1.78021879346895	heart
PC(33:2)	PC	0.0018166	2.1751	1.89535774559708	heart
PC(33:3)	PC	0.038286	1.4081	1.61845054648893	heart
PC(34:4)	PC	0.041334	2.2991	1.65092239173032	heart
PC(36:2e)	PC	0.030801	1.0165	1.67157473480062	heart
PC(37:0)	PC	0.0053979	0.72942	1.81279382597702	heart
PE(16:0_16:0)	PE	0.00046425	1.4135	1.91812266740131	heart
PE(16:0_20:4)	PE	0.037332	0.62955	1.63996343949426	heart
PE(16:0e_22:5)	PE	0.041492	1.4248	1.66498714357857	heart
PE(16:0p_18:1)	PE	0.022742	0.96372	1.75410022134806	heart
PE(16:1_18:1)	PE	0.0026163	3.0058	1.88894259764282	heart
PE(16:1_18:2)	PE	0.0087527	1.4896	1.79252179722862	heart
PE(16:1_22:5)	PE	0.0056154	2.6746	1.85076668165916	heart
PE(17:0_10:4)	PE	0.048874	1.3452	1.6366516418189	heart
PE(17:1_18:1)	PE	0.013019	1.5184	1.79895968334007	heart
PE(17:1_20:4)	PE	0.0042272	0.79694	1.8608094027842	heart
PE(17:1_22:5)	PE	0.014402	1.2978	1.77132750503774	heart
PE(18:0p_22:4)	PE	0.0062262	1.0062	1.83023460026862	heart
PE(18:1_20:3)	PE	0.021138	2.4289	1.7445752376902	heart
PE(18:3e_18:2)	PE	0.019173	0.83942	1.7541564073074	heart
PE(19:1_22:6)	PE	0.01996	2.4263	1.74687883023726	heart
PE(19:2)	PE	0.0079466	1.1392	1.80208359944455	heart
PE(20:0_18:1)	PE	0.0033435	3.0773	1.85772268780821	heart
PE(22:4_22:6)	PE	0.043377	1.4539	1.64115951118943	heart
PE(23:4)	PE	0.00084829	3.0407	1.91128803491758	heart
PE(36:2)	PE	0.012945	1.7196	1.80053549320242	heart
PE(4:0_16:1)	PE	0.030288	1.8141	1.68991172782855	heart
PEt(16:0_16:1)	PEt	0.034312	1.1285	1.65996392413651	heart
PEt(38:4)	PEt	0.009564	0.67484	1.80061503686723	heart
PG(17:1_18:1)	PG	0.04464	1.3087	1.66093505320283	heart
PG(18:0_20:2)	PG	0.01171	1.4012	1.79335215003891	heart
PG(18:1_18:1)	PG	0.012133	2.0097	1.77443503309686	heart
PI(18:0_14:1)	PI	0.023401	0.59745	1.73010070902881	heart
PI(18:0e_22:4)	PI	0.039465	0.50008	1.64189313260758	heart
PS(16:0_20:4)	PS	0.012893	1.1008	1.80030753096432	heart
PS(20:2e_20:4)	PS	0.036916	0.71913	1.68646234513794	heart
PS(40:7e)	PS	0.034527	0.61242	1.64089623695068	heart
SM(d33:0)	SM	0.021129	0.58167	1.73129435396588	heart
SM(d34:0)	SM	0.021009	0.58063	1.73198693425759	heart
SM(d34:1)	SM	0.011969	0.61619	1.79605454641184	heart
SM(d36:2)	SM	0.023826	1.1334	1.72146083541618	heart
SM(d41:2)	SM	0.030237	2.1368	1.68516354341816	heart
SM(d42:0)	SM	0.040026	0.56415	1.64018755717904	heart
SM(d42:3)	SM	0.028114	0.63164	1.67862514318619	heart
SM(d43:3)	SM	0.038332	1.6251	1.65568937265297	heart
SM(d44:2)	SM	0.0082615	0.95471	1.81188360342867	heart
SM(d44:3)	SM	0.03909	1.6168	1.6525921834635	heart
SM(t34:0)	SM	0.01544	2.267	1.76514656725541	heart
SM(t36:4)	SM	0.0089934	3.9019	1.79837011252228	heart
SM(t42:2)	SM	0.020193	0.63196	1.6736660456188	heart
SQDG(36:0e)	SQDG	0.0033115	2.5542	1.85324453217079	heart
SQDG(40:11)	SQDG	0.0097208	1.1647	1.78847207910306	heart
SQDG(46:13)	SQDG	0.012731	1.8177	1.76990672582505	heart
SQDG(47:13)	SQDG	0.025239	1.2371	1.6960142395511	heart
TG(27:0_18:1_18:2)	TG	0.04756	1.515	1.55669625621069	heart
TG(34:4e)	TG	0.02279	0.76893	1.74653541466192	heart
TG(4:0_16:0_16:1)	TG	0.017906	1.2291	1.75947037610791	heart
TG(4:0_16:1_16:1)	TG	0.022612	1.3434	1.71811541473286	heart
TG(4:0_18:2_18:3)	TG	0.0049938	0.65283	1.82460896900975	heart
TG(6:0_10:1_18:1)	TG	0.020418	1.5864	1.72678034127276	heart
TG(6:0_18:2_18:2)	TG	0.030582	1.483	1.68283067370641	heart
TG(71:3)	TG	0.01083	0.99048	1.80647135313574	heart
ZyE(0:0)	ZyE	0.036269	1.333	1.67809147373738	heart
dMePE(16:0_14:0)	dMePE	0.045995	3.8738	1.59856144874432	heart
dMePE(16:0_18:3)	dMePE	0.0040944	1.5306	1.84183575018848	heart
dMePE(16:0_20:4)	dMePE	0.021138	2.4289	1.7445752376902	heart
dMePE(16:1_18:3)	dMePE	0.00181	2.2856	1.88345786370494	heart
CL(20:4_24:1_16:0_16:0)	CL	0.014491	-5.085	1.76120917695825	heart
CL(74:4)	CL	0.0054911	-4.3232	1.81776750305126	heart
CL(84:18)	CL	0.012527	-0.97913	1.7564284695505	heart
Cer(d17:0_15:0)	Cer	0.046611	-3.2176	1.64191082614009	heart
Cer(d39:0+O)	Cer	0.023144	-1.9944	1.71282598299223	heart
Cer(m20:0_18:0)	Cer	0.022033	-2.6463	1.69769783131406	heart
Cer(t17:1_26:0+O)	Cer	0.0035125	-6.5641	1.8532108643022	heart
Cer(t18:0_18:1+2O)	Cer	0.014279	-2.9149	1.78683405906844	heart
ChE(34:1)	ChE	0.037141	-1.6107	1.64060798385382	heart
DGDG(16:0_11:3)	DGDG	0.045642	-1.4851	1.63462695267696	heart
DLCL(40:8)	DLCL	0.048564	-1.2804	1.54155617254441	heart
Hex1Cer(d18:1_22:6)	Hex1Cer	0.049939	-0.97009	1.61584706986308	heart
Hex1Cer(t16:0_22:4)	Hex1Cer	0.026978	-2.0248	1.7339979432634	heart
LPMe(18:2)	LPMe	0.045571	-1.7312	1.54776976226409	heart
MGDG(36:3e)	MGDG	0.020152	-0.7037	1.73534875948962	heart
MGDG(43:8)	MGDG	0.0047065	-1.371	1.86848731155969	heart
OAHFA(22:1_34:1)	OAHFA	0.00033712	-1.1681	1.91616620343074	heart
PA(18:2_10:1)	PA	0.018747	-4.1488	1.69390789876841	heart
PC(16:0e_16:0)	PC	0.020429	-0.69431	1.74241122404426	heart
PC(16:0e_20:3)	PC	0.028621	-1.3845	1.65642372767768	heart
PC(16:0e_22:0)	PC	0.046054	-0.7311	1.6086401105414	heart
PC(18:0_22:5)	PC	0.024387	-0.58375	1.66224097561392	heart
PC(18:1_20:4)	PC	0.0087249	-1.2263	1.78808494834001	heart
PC(20:1_22:6)	PC	0.013383	-0.79925	1.75280475876305	heart
PC(38:5)	PC	0.04631	-0.99683	1.6206467861988	heart
PE(20:1_22:6)	PE	0.022839	-0.74399	1.72082959384664	heart
PE(35:1_18:1)	PE	0.039439	-1.736	1.63604351871174	heart
PE(38:1)	PE	0.016582	-0.83319	1.73537976519671	heart
PEt(46:7)	PEt	0.027152	-3.1509	1.68159470449738	heart
PG(22:5_20:4)	PG	0.017264	-1.7763	1.73513466993174	heart
PG(36:4)	PG	0.0030778	-3.0753	1.8820323272599	heart
PS(18:0_18:0)	PS	0.028737	-1.4238	1.71130687463635	heart
PS(18:0_22:4)	PS	0.00019355	-1.9916	1.92972959900088	heart
PS(40:3e)	PS	0.029461	-5.008	1.66737884849664	heart
SM(t32:1)	SM	0.046429	-0.77428	1.60747546056713	heart
TG(11:0_12:2_18:2)	TG	0.0096175	-2.5343	1.80322362624221	heart
TG(11:0_18:2_20:5)	TG	0.048455	-1.0876	1.5977767890721	heart
TG(16:1_18:2_18:3)	TG	0.017602	-1.7236	1.74553935328188	heart
TG(16:1_18:3_20:2)	TG	0.024056	-2.1361	1.72324640876197	heart
TG(30:1_18:1_18:2)	TG	0.01565	-3.7974	1.71626413035825	heart
BisMePA(18:3e_18:1)	BisMePA	0.019956	0.69959	1.72033246906563	lung
BisMePA(36:5)	BisMePA	0.0094309	2.4644	1.77097567119289	lung
CL(24:2_20:4_18:2_16:0)	CL	0.034649	1.9078	1.67315340342342	lung
CL(75:7)	CL	0.027735	4.4611	1.65997511619378	lung
CL(80:9)	CL	0.039024	1.1351	1.64592834093407	lung
CL(82:12)	CL	0.020835	1.3417	1.78748632042396	lung
CL(83:6)	CL	0.0039181	2.3787	1.8705170255133	lung
Cer(d16:0_24:0+O)	Cer	0.025419	1.185	1.6198139034634	lung
Cer(d17:0_16:0+O)	Cer	0.030883	2.1385	1.63613176061252	lung
Cer(d18:1_20:0+O)	Cer	0.014932	0.91006	1.79503710737704	lung
Cer(d18:1_23:0+O)	Cer	0.020163	1.2911	1.65702456301484	lung
Cer(d18:1_24:0+O)	Cer	0.019217	5.1874	1.72037683589789	lung
Cer(d18:1_24:4)	Cer	0.013389	1.3487	1.78785724630344	lung
Cer(d18:2_26:0+O)	Cer	0.0072904	0.89755	1.78852942273303	lung
Cer(d20:0_18:0)	Cer	0.0086282	0.93926	1.76860534931979	lung
Cer(d35:0)	Cer	0.014848	0.9622	1.72052603693183	lung
Cer(d40:0+2O)	Cer	0.044788	1.3704	1.59780382661061	lung
Cer(m18:1_23:0)	Cer	0.049879	2.1211	1.54360222618032	lung
Cer(m45:1+O)	Cer	0.004736	7.8773	1.83436924509731	lung
Cer(t18:0_23:0+O)	Cer	0.0023571	1.8906	1.8503170038731	lung
Cer(t18:0_26:0)	Cer	0.0082676	1.2595	1.80588470062482	lung
Cer(t18:1_23:0+O)	Cer	0.035459	1.8557	1.61618809996983	lung
Cer(t41:0)	Cer	0.034671	2.1515	1.57908259205717	lung
Cer(t44:2)	Cer	0.0030412	0.87666	1.83424956528909	lung
Cer(t46:0)	Cer	0.015543	3.3027	1.72810470398062	lung
DG(30:1e)	DG	0.036534	4.5636	1.61613720348397	lung
DG(33:2)	DG	0.00049048	1.9922	1.91685179923055	lung
DG(35:3)	DG	0.039793	2.5822	1.65552203253962	lung
DG(40:6)	DG	0.014156	2.889	1.77408026963221	lung
DGDG(27:1)	DGDG	0.033084	2.5153	1.69619640898942	lung
DGDG(33:4)	DGDG	0.0079838	1.0564	1.75987265954605	lung
GM3(m38:3)	GM3	0.043799	2.439	1.63155651351356	lung
Hex1Cer(d16:0_22:4)	Hex1Cer	0.0019547	0.81891	1.8888732235133	lung
Hex1Cer(d16:0_22:5)	Hex1Cer	0.004346	3.6689	1.82722900990622	lung
Hex1Cer(d17:0_20:4)	Hex1Cer	0.018833	1.283	1.73944009673749	lung
Hex1Cer(d38:3)	Hex1Cer	0.0073452	0.60926	1.80985525774791	lung
Hex1Cer(d40:0)	Hex1Cer	0.02997	1.0785	1.65322475479575	lung
Hex1Cer(m36:0+O)	Hex1Cer	0.031032	1.47	1.6438702304978	lung
Hex1Cer(m39:0)	Hex1Cer	0.039246	0.62205	1.59657186585326	lung
Hex1Cer(m40:0+O)	Hex1Cer	0.015845	1.1148	1.72310868141613	lung
Hex1Cer(t20:0_20:4)	Hex1Cer	0.0022799	0.9041	1.91167221113869	lung
Hex1Cer(t20:0_22:6)	Hex1Cer	0.0048644	0.96379	1.85605797140392	lung
Hex1Cer(t32:0)	Hex1Cer	0.046406	1.4041	1.67779764699641	lung
Hex1Cer(t32:1)	Hex1Cer	0.022397	6.7811	1.69034032493991	lung
Hex1Cer(t35:2)	Hex1Cer	0.00077305	0.89393	1.93570931858183	lung
Hex1Cer(t41:1)	Hex1Cer	0.040591	4.6595	1.61367713078398	lung
Hex1Cer(t44:4)	Hex1Cer	0.015977	1.5574	1.68440898606325	lung
LBPA(16:0_20:3)	LBPA	0.0087489	1.9708	1.80573045306108	lung
LPC(18:2e)	LPC	0.030382	1.6312	1.68789477203396	lung
LPC(18:3e)	LPC	0.027352	5.7469	1.69387571529758	lung
LPC(20:4)	LPC	0.045181	4.031	1.60435398573778	lung
LPC(23:0)	LPC	0.0077554	2.7666	1.78520019770443	lung
LPE(18:0)	LPE	0.019413	4.9564	1.71803211838277	lung
LPE(18:1e)	LPE	0.049635	1.2835	1.63509975591749	lung
LPE(20:1e)	LPE	0.037713	1.1646	1.66372696443935	lung
LPG(22:6)	LPG	0.049313	2.4686	1.56886243067085	lung
LdMePE(22:5)	LdMePE	0.041056	4.9087	1.60807826536373	lung
MGDG(16:0_14:0)	MGDG	0.0013514	3.8971	1.8912009523044	lung
MGDG(16:0_20:4)	MGDG	0.024626	1.2224	1.65396587293281	lung
MGDG(30:2e)	MGDG	0.021659	1.3287	1.70595612783413	lung
MGDG(34:5e)	MGDG	0.0047715	1.19	1.83140289418338	lung
MGDG(36:5)	MGDG	0.034496	1.1235	1.67620840265934	lung
MGDG(38:3e)	MGDG	0.0356	0.84789	1.61091273178007	lung
MGDG(42:8)	MGDG	0.022519	1.8493	1.74953344417634	lung
MLCL(54:4)	MLCL	0.045804	2.356	1.65007184161677	lung
MLCL(56:7)	MLCL	0.0086695	2.5366	1.8304524046556	lung
MLCL(58:10)	MLCL	0.0162	2.539	1.76392212526181	lung
MLCL(58:9)	MLCL	0.043623	2.6795	1.61934235237117	lung
PA(16:0_20:4)	PA	0.017861	1.184	1.71060869085831	lung
PA(18:0_20:1)	PA	0.023888	0.51868	1.74222836279188	lung
PA(18:0_22:6)	PA	0.015871	2.2155	1.74846952382007	lung
PA(18:1_22:1)	PA	0.030554	0.55978	1.61256809323107	lung
PA(20:1_21:1)	PA	0.0049579	3.3544	1.81915048367614	lung
PA(20:2_20:2)	PA	0.032547	0.842	1.67802927179994	lung
PA(20:4_23:1)	PA	0.044345	0.98637	1.56529038673764	lung
PC(12:0_18:2)	PC	0.022083	1.0879	1.65593928470822	lung
PC(14:0_22:6)	PC	0.035999	0.85833	1.65208331257232	lung
PC(16:0e_22:4)	PC	0.0057412	1.722	1.85487861714597	lung
PC(16:1e_16:1)	PC	0.00051132	2.8745	1.8884740815472	lung
PC(16:1e_21:0)	PC	0.049402	0.59985	1.63433755824625	lung
PC(18:1_22:6)	PC	0.0072101	2.0441	1.80060319556337	lung
PC(18:1e_22:4)	PC	0.035406	0.58807	1.64525895634972	lung
PC(18:1e_22:6)	PC	0.025625	1.9102	1.68897336853298	lung
PC(18:2_22:6)	PC	0.029015	1.0663	1.6709702093224	lung
PC(18:3_20:4)	PC	0.0051039	3.3487	1.84148436140345	lung
PC(18:3e_18:2)	PC	0.011249	3.7695	1.76763379025492	lung
PC(20:1e_20:4)	PC	0.0044793	1.8173	1.83755020789268	lung
PC(20:2_22:4)	PC	0.02749	1.151	1.72578973570922	lung
PC(20:3_22:5)	PC	0.0042057	0.93743	1.88718327005142	lung
PC(20:3_22:6)	PC	0.010132	1.7321	1.82872770154745	lung
PC(20:3e_22:4)	PC	0.045951	2.6777	1.60110882117142	lung
PC(20:4_22:6)	PC	0.012717	1.2339	1.79899294196528	lung
PC(22:1)	PC	0.04477	0.95549	1.58925635374037	lung
PC(22:4_22:6)	PC	0.0059135	4.3115	1.81012863809271	lung
PC(22:6_22:6)	PC	0.045115	1.5654	1.6331386868293	lung
PC(24:1_22:4)	PC	0.0059086	0.84585	1.84134832915841	lung
PC(40:6)	PC	0.0464	1.9514	1.58821164340403	lung
PC(42:9e)	PC	0.037831	3.7881	1.61302083083456	lung
PE(14:0_18:2)	PE	0.0032018	5.15	1.85289649355559	lung
PE(16:0_16:0)	PE	0.015326	2.7263	1.73957580017373	lung
PE(16:0_18:3)	PE	0.0066209	1.8556	1.83817212307813	lung
PE(17:0_18:2)	PE	0.036397	2.3501	1.61901607974287	lung
PE(17:1_22:5)	PE	0.019629	0.91459	1.7024825932458	lung
PE(18:0_22:4)	PE	0.0067129	0.6394	1.83544784084452	lung
PE(18:0_22:6)	PE	0.04762	1.3827	1.50669503358836	lung
PE(18:1_20:3)	PE	0.0041324	3.9304	1.83773847954266	lung
PE(18:1_20:4)	PE	0.0012919	2.9419	1.87917712551196	lung
PE(18:1_22:5)	PE	0.011816	1.3136	1.74603738597085	lung
PE(18:1e_18:1)	PE	0.026978	0.52289	1.71880173558155	lung
PE(18:1e_18:2)	PE	0.0093961	0.81118	1.76404767358439	lung
PE(18:1p_18:1)	PE	0.019982	0.79635	1.69476051843679	lung
PE(18:2e_18:1)	PE	0.0011649	0.72849	1.9278578831575	lung
PE(18:3_22:6)	PE	0.0041051	1.6087	1.8609870555134	lung
PE(20:0_22:6)	PE	0.049806	1.2699	1.50459410146576	lung
PE(22:5_22:6)	PE	0.04026	1.1799	1.63780653118519	lung
PE(24:0_20:4)	PE	0.0085708	1.2831	1.82497769677005	lung
PE(40:6e)	PE	0.025346	1.3854	1.67882167964243	lung
PEt(16:0_20:5)	PEt	0.010546	3.1594	1.77084376865862	lung
PG(16:1_18:1)	PG	0.03867	0.99557	1.58224235194191	lung
PG(16:1_20:4)	PG	0.0029972	5.0694	1.85608348754646	lung
PG(18:0_20:2)	PG	0.037475	2.0311	1.61633103313801	lung
PG(18:1_18:1)	PG	0.0084538	2.4833	1.77202930036556	lung
PG(18:1_18:2)	PG	0.039339	2.6192	1.6148942199261	lung
PG(22:4_22:6)	PG	0.043567	4.4838	1.61219527756574	lung
PI(18:1_18:2)	PI	0.0043994	1.5899	1.84676965946293	lung
PI(18:1e_18:2)	PI	0.010072	4.13	1.78409424346844	lung
PI(20:4_14:1)	PI	0.031069	0.85018	1.68490443476363	lung
PI(20:4_14:3)	PI	0.033432	0.68552	1.67972996152092	lung
PI(34:0)	PI	0.012274	0.98445	1.7128951431307	lung
PI(37:1e)	PI	0.027429	1.0987	1.70104737804487	lung
PIP2(35:2e)	PIP2	0.016522	8.3118	1.72787812892901	lung
PIP2(37:3e)	PIP2	0.037588	1.0452	1.61939656364918	lung
PMe(20:1_20:1)	PMe	0.0049579	3.3544	1.81915048367614	lung
PS(38:5e)	PS	0.00046172	0.82657	1.92052845545644	lung
PS(40:7e)	PS	0.022375	0.79196	1.66573224431062	lung
PS(42:7)	PS	0.0015859	4.4465	1.87538834478079	lung
SM(d32:1)	SM	0.0076453	3.753	1.80066190541315	lung
SM(d33:1)	SM	0.011667	4.2931	1.76508297469811	lung
SM(d43:1)	SM	0.0024628	2.5634	1.88051131377192	lung
SQDG(16:0_22:4)	SQDG	0.032903	3.0015	1.66424038429327	lung
SQDG(18:2_18:2)	SQDG	0.043984	4.6951	1.60436383073061	lung
SQDG(36:3e)	SQDG	0.048307	0.7569	1.61958796197304	lung
ST(d41:1)	ST	0.01385	1.6464	1.77154996842342	lung
ST(m38:0)	ST	0.042756	1.1341	1.67503246024746	lung
ST(m38:1)	ST	0.027456	0.71526	1.69609271929477	lung
ST(m40:1)	ST	0.0016518	1.2702	1.8759353828495	lung
TG(14:0e_10:2_11:1)	TG	0.020691	2.8935	1.7454818850648	lung
TG(16:0_11:1_22:6)	TG	0.0086305	2.9458	1.78440151926915	lung
TG(18:0e_10:3_10:3)	TG	0.007045	1.4556	1.82946833260304	lung
TG(22:6_11:4_22:6)	TG	0.0028981	1.0867	1.84833393444897	lung
TG(31:2)	TG	0.012817	1.057	1.78266322541094	lung
TG(36:3)	TG	0.0044726	2.1318	1.85474786165008	lung
TG(4:0_14:1_18:2)	TG	0.025978	3.9087	1.67289143986447	lung
TG(4:0_17:1_20:4)	TG	0.019162	1.1806	1.76963919688435	lung
dMePE(16:0_18:2)	dMePE	0.032271	5.2195	1.63971945467847	lung
dMePE(16:0_20:4)	dMePE	0.0041324	3.9304	1.83773847954266	lung
dMePE(16:1_18:3)	dMePE	0.023161	2.3043	1.66898176052151	lung
dMePE(18:0_18:0)	dMePE	0.007406	3.6969	1.80143671710663	lung
dMePE(18:1_20:4)	dMePE	0.013991	0.79893	1.70799007963577	lung
dMePE(18:1_22:4)	dMePE	0.0063979	4.1573	1.83165889783231	lung
dMePE(22:1_20:4)	dMePE	0.0083973	1.9509	1.76109576305938	lung
dMePE(22:6_22:6)	dMePE	0.013693	1.7183	1.76491327996218	lung
phSM(d19:0_24:1)	phSM	0.00063099	5.4048	1.89760157009146	lung
BiotinylPE(27:3)	BiotinylPE	0.046895	-0.88822	1.58913999296993	lung
Cer(d17:1_24:1)	Cer	0.0043043	-1.3242	1.82171866644765	lung
Cer(d18:0_18:0+O)	Cer	0.041992	-1.4751	1.64247918082042	lung
Cer(d18:1_19:0+O)	Cer	0.0073493	-2.6216	1.84001469072852	lung
Cer(d31:0+O)	Cer	0.010915	-2.5485	1.82027675378702	lung
Cer(d36:0)	Cer	0.010274	-2.5304	1.83895078022536	lung
Cer(m18:0_22:0)	Cer	0.026122	-0.82633	1.74635161662665	lung
Cer(m18:1_24:0)	Cer	0.0070914	-2.3258	1.86355735903683	lung
Cer(m36:1+O)	Cer	0.02776	-1.4006	1.74827875284772	lung
Cer(t17:0_14:0)	Cer	0.0055922	-2.8612	1.86420560420974	lung
Cer(t18:1_19:0)	Cer	0.0096777	-2.3858	1.82144152000047	lung
Cer(t18:1_24:0+O)	Cer	0.018769	-1.1806	1.78550857094933	lung
DG(18:1_24:2)	DG	0.027549	-0.63608	1.72888436932165	lung
Hex1Cer(d40:3)	Hex1Cer	0.03614	-1.9752	1.71581758503068	lung
Hex1Cer(d43:0)	Hex1Cer	0.029268	-1.2055	1.71583311869071	lung
Hex1Cer(d43:1+O)	Hex1Cer	0.0060335	-1.4927	1.82520613782981	lung
Hex1Cer(m40:0)	Hex1Cer	0.023792	-2.36	1.75065398372306	lung
Hex2Cer(d40:2)	Hex2Cer	0.040499	-0.86354	1.67083186544357	lung
LPC(20:2)	LPC	0.041501	-2.0045	1.68128039176514	lung
LPC(28:0)	LPC	0.0075828	-2.155	1.85027071294498	lung
MGDG(43:8)	MGDG	0.025096	-0.53672	1.68679437270266	lung
OAHFA(18:2_26:0)	OAHFA	0.0075734	-1.3834	1.79955146089758	lung
OAHFA(18:2_37:1)	OAHFA	0.022431	-2.6931	1.7232958852594	lung
OAHFA(22:1_35:1)	OAHFA	0.043214	-4.3255	1.67966478794907	lung
PA(16:0_17:0)	PA	0.0060657	-1.0473	1.84488428818701	lung
PC(16:0_14:1)	PC	0.010312	-1.602	1.8493211233641	lung
PC(18:0_18:2)	PC	0.0011045	-2.9131	1.92576904592253	lung
PC(18:0e_22:5)	PC	0.0040766	-0.96051	1.88281931744238	lung
PC(18:1_24:2)	PC	0.010752	-0.9298	1.82156153203569	lung
PC(19:0_20:4)	PC	0.036746	-0.9321	1.6979429257299	lung
PC(19:1_20:2)	PC	0.024846	-1.54	1.74720360917994	lung
PC(22:0_18:2)	PC	0.0042277	-1.8203	1.89449571683801	lung
PC(42:8)	PC	0.012863	-1.9565	1.74291568016668	lung
PE(14:1e_16:0)	PE	0.013691	-0.76092	1.7478467244385	lung
PE(16:1e_16:1)	PE	0.008258	-0.56151	1.80981991278268	lung
PE(20:1_20:2)	PE	0.0103	-1.6996	1.75328973902528	lung
PE(22:4e)	PE	0.0063279	-3.2096	1.87165568637644	lung
PEt(24:1_18:2)	PEt	0.0037847	-1.5631	1.88145285733397	lung
PEt(46:7)	PEt	0.00013811	-4.249	1.93035847312491	lung
PG(16:0_18:3)	PG	0.0013097	-2.8468	1.92555093986584	lung
PG(18:3_18:2)	PG	0.0028764	-2.7247	1.88823737117498	lung
PG(33:1)	PG	0.032055	-0.89788	1.58863622565484	lung
PMe(16:0_16:0)	PMe	0.0054501	-1.0522	1.85072934434216	lung
PMe(16:0_18:1)	PMe	0.0069709	-1.4262	1.80706	lung
PS(18:0_20:4)	PS	0.016842	-1.3092	1.72548817812427	lung
SM(d37:2)	SM	0.0096944	-1.1783	1.76437973491242	lung
TG(11:0_12:2_18:2)	TG	0.017401	-2.6169	1.79162917623606	lung
TG(14:0e_20:1_20:1)	TG	0.023191	-0.8324	1.70364968739411	lung
TG(16:0_18:2_20:5)	TG	0.02069	-0.85168	1.77935288519573	lung
TG(16:0e_18:1_18:1)	TG	0.006514	-1.4327	1.87582877856038	lung
TG(16:1e_18:1_18:1)	TG	0.0038259	-1.466	1.89592503335184	lung
TG(17:0_18:1_22:5)	TG	0.018421	-0.93876	1.70472958572652	lung
TG(18:0_18:0_20:3)	TG	0.0042793	-1.116	1.8485589037505	lung
TG(18:0e_16:1_16:1)	TG	0.0086298	-1.3612	1.84889880947384	lung
TG(18:0e_18:2_18:2)	TG	0.0083676	-1.4189	1.83409038862451	lung
TG(18:1_18:2_20:5)	TG	0.019275	-0.84532	1.77938470102976	lung
TG(18:1e_18:1_18:1)	TG	0.004722	-1.092	1.87584458206186	lung
TG(18:4_16:0_16:1)	TG	0.021566	-0.70872	1.69206800661574	lung
TG(19:1_18:2_20:5)	TG	0.03146	-1.1515	1.60622504348961	lung
TG(20:0e_18:2_18:2)	TG	0.038494	-1.0176	1.60741987712939	lung
TG(20:1_18:1_20:4)	TG	0.018561	-0.95202	1.71221531114487	lung
TG(20:1_18:2_18:2)	TG	0.0042445	-1.1314	1.86962134477546	lung
TG(26:1_18:1_18:2)	TG	0.027102	-0.6434	1.63991559585881	lung
TG(31:2e)	TG	0.047159	-1.7788	1.67587402629177	lung
TG(36:1e)	TG	0.0033867	-0.89517	1.87113056534161	lung
TG(38:2e)	TG	0.020205	-0.55727	1.73506771612732	lung
TG(42:3e)	TG	0.031333	-0.61886	1.70497794421781	lung
TG(4:0_16:0_22:5)	TG	0.022024	-2.4437	1.6671094650686	lung
TG(4:0_16:1_16:1)	TG	0.030862	-1.1075	1.64753001221558	lung
TG(56:5e)	TG	0.025378	-1.0496	1.68914042128949	lung
dMePE(16:0_22:5)	dMePE	0.0063332	-1.5412	1.81174074786295	lung
dMePE(39:5)	dMePE	0.038743	-2.4864	1.70815698182817	lung
LPEt(22:2)	LPEt	0.01329	-4.5756	1.54571	skin
PEt(46:7)	PEt	0.011181	-3.9722	1.55354	skin
PE(16:1_20:4)	PE	0.011543	-3.4016	1.55219	skin
PC(31:0)	PC	0.0013319	-3.1645	1.65077	skin
TG(16:0_12:2_18:2)	TG	0.0016486	-3.0072	1.67258	skin
TG(18:3_14:1_18:3)	TG	0.020986	-2.8976	1.53406	skin
TG(18:1_18:3_18:3)	TG	0.0010608	-2.8307	1.678	skin
PC(16:1_22:6)	PC	0.036894	-2.8111	1.41598	skin
Hex3Cer(d23:1_22:6)	Hex3Cer	0.0030555	-2.8088	1.6359	skin
TG(4:0_16:0_18:4)	TG	1.34E-05	-2.5983	1.71312	skin
TG(16:0_14:2_18:2)	TG	0.028253	-2.5145	1.45005	skin
TG(16:1_14:4_18:2)	TG	0.039152	-2.4075	1.42543	skin
MLCL(20:5_18:2_18:2)	MLCL	0.0059973	-2.3997	1.60288	skin
TG(18:4_18:2_18:2)	TG	0.028714	-2.0884	1.502	skin
TG(16:0_14:2_16:1)	TG	0.019238	-2.0695	1.5257	skin
TG(10:0_18:2_18:2)	TG	0.016507	-1.8438	1.56728	skin
PC(19:1_20:1)	PC	0.01608	-1.779	1.52154	skin
TG(11:0_12:2_18:2)	TG	0.0059101	-1.6319	1.64409	skin
TG(16:1_10:0_18:2)	TG	0.042457	-1.527	1.46117	skin
CL(72:4)	CL	0.028569	-1.5254	1.44543	skin
DG(24:1e)	DG	0.031702	-1.4223	1.50635	skin
PE(18:1e_20:3)	PE	0.010305	-1.4179	1.56081	skin
PC(22:5_18:2)	PC	0.0015493	-1.3618	1.65398	skin
PA(18:1_22:0)	PA	0.047855	-1.2969	1.37427	skin
TG(6:0_17:1_18:2)	TG	0.013396	-1.2753	1.59416	skin
TG(16:1_14:1_16:1)	TG	0.045699	-1.1963	1.4555	skin
TG(16:1_14:1_18:2)	TG	0.037933	-1.1259	1.48507	skin
TG(16:1_6:0_18:2)	TG	0.035013	-1.1014	1.50109	skin
TG(18:3_17:1_18:2)	TG	0.006534	-1.0747	1.61737	skin
TG(16:1_6:0_17:1)	TG	0.026597	-1.0399	1.52539	skin
CL(79:5)	CL	0.028229	-1.0318	1.44124	skin
TG(16:1_16:1_18:3)	TG	0.01177	-1.0165	1.60648	skin
TG(11:0_20:2_22:6)	TG	0.037558	-1.0055	1.45636	skin
TG(18:4_18:0_18:0)	TG	0.022283	-0.9935	1.54886	skin
PC(19:1_20:2)	PC	0.046662	-0.87823	1.38432	skin
TG(25:0_16:0_18:1)	TG	0.04362	-0.85891	1.44015	skin
TG(4:0_16:0_22:6)	TG	0.04734	-0.85495	1.46131	skin
TG(16:1_9:0_16:1)	TG	0.047825	-0.85241	1.45331	skin
TG(15:0_18:2_22:6)	TG	0.015338	-0.75881	1.55095	skin
TG(18:2_18:2_23:1)	TG	0.011722	-0.72145	1.60113	skin
TG(18:1_18:2_24:2)	TG	0.0029957	-0.69122	1.66619	skin
TG(18:1_18:2_21:1)	TG	0.040043	-0.67375	1.47138	skin
TG(20:1_18:2_20:1)	TG	0.038508	-0.63452	1.4747	skin
TG(20:1_18:1_18:1)	TG	0.035472	-0.54596	1.47951	skin
SM(d40:4)	SM	0.040423	0.50077	1.46932	skin
Hex1Cer(d41:1)	Hex1Cer	0.029303	0.50475	1.48218	skin
TG(15:0_16:0_18:2)	TG	0.0025819	0.50543	1.67083	skin
PC(20:1e_18:0)	PC	0.032188	0.53575	1.43387	skin
SM(d42:5)	SM	0.049965	0.54088	1.41949	skin
SM(d42:0)	SM	0.036488	0.56769	1.44379	skin
LPC(38:1)	LPC	0.023327	0.57503	1.51161	skin
MGDG(34:0e)	MGDG	0.013854	0.57669	1.59336	skin
Hex2Cer(t34:0)	Hex2Cer	0.00818	0.58396	1.60182	skin
Cer(d48:1+O)	Cer	0.0054241	0.60049	1.58735	skin
TG(12:1e_8:0_16:0)	TG	0.017999	0.60982	1.49781	skin
Cer(m17:0_23:0)	Cer	0.032224	0.63684	1.43093	skin
SM(d36:0)	SM	0.027814	0.63871	1.50071	skin
Hex1Cer(t38:0)	Hex1Cer	0.033332	0.64498	1.45816	skin
Hex1Cer(d18:1_23:0)	Hex1Cer	0.049125	0.64596	1.38616	skin
MGDG(28:3e)	MGDG	0.032233	0.65146	1.46638	skin
PG(16:0_22:5)	PG	0.0043655	0.65318	1.63884	skin
Cer(t20:0_18:0)	Cer	0.02708	0.67054	1.50658	skin
PC(18:0e_18:1)	PC	0.026528	0.69389	1.50469	skin
DG(36:1)	DG	0.0047516	0.70246	1.60783	skin
LPC(18:3)	LPC	0.024531	0.70541	1.51231	skin
Hex1Cer(m42:1)	Hex1Cer	0.040236	0.72053	1.44668	skin
Hex1Cer(t35:1)	Hex1Cer	0.049198	0.72944	1.42568	skin
Hex1Cer(t36:1)	Hex1Cer	0.049198	0.72944	1.42568	skin
SM(d34:0)	SM	0.015584	0.73316	1.53673	skin
PC(36:1e)	PC	0.007422	0.73511	1.62966	skin
TG(72:2)	TG	0.030409	0.7365	1.50831	skin
OAHFA(46:3)	OAHFA	0.014347	0.73785	1.56744	skin
Cer(d18:1_23:0)	Cer	0.031692	0.7509	1.43856	skin
Hex1Cer(t44:0)	Hex1Cer	0.035391	0.75593	1.42567	skin
TG(15:0_16:0_18:1)	TG	0.0045614	0.76011	1.64464	skin
Cer(m33:1)	Cer	0.032765	0.76205	1.42574	skin
Cer(d18:0_24:0)	Cer	0.042864	0.77165	1.3836	skin
DG(40:5)	DG	0.025039	0.77831	1.50743	skin
LPC(32:1)	LPC	0.030797	0.78204	1.51535	skin
Hex1Cer(d16:1_20:4)	Hex1Cer	0.006545	0.79264	1.61506	skin
Cer(m45:1+O)	Cer	0.046479	0.80501	1.39779	skin
Cer(d18:0_18:0+O)	Cer	0.0043015	0.81209	1.61809	skin
Cer(d17:1_18:1)	Cer	0.025391	0.81603	1.50414	skin
Cer(m22:0_16:1)	Cer	0.027765	0.81893	1.47113	skin
PC(18:2e_18:1)	PC	0.035441	0.82444	1.42194	skin
PG(16:1_16:1)	PG	0.011743	0.82478	1.52709	skin
Cer(d42:2+O)	Cer	0.023932	0.84297	1.45226	skin
SM(d35:4)	SM	0.026829	0.84582	1.46864	skin
Cer(t46:0)	Cer	0.029022	0.84823	1.45846	skin
Cer(d40:1+O)	Cer	0.022564	0.85075	1.49723	skin
PC(18:0_20:3)	PC	0.015505	0.86015	1.58304	skin
Cer(t34:1+O)	Cer	0.015227	0.86351	1.53554	skin
Cer(d18:1_24:0)	Cer	0.034163	0.86738	1.41078	skin
Cer(t17:1_24:1)	Cer	0.0053413	0.87	1.61825	skin
TG(56:5e)	TG	0.018445	0.87367	1.53546	skin
Cer(t18:0_22:0)	Cer	0.033701	0.87595	1.40939	skin
TG(18:0_18:0_20:4)	TG	0.0094438	0.88194	1.60719	skin
Cer(t17:0_24:0)	Cer	0.020686	0.88295	1.48354	skin
Cer(d16:1_24:0+O)	Cer	0.048521	0.88401	1.38581	skin
Hex3Cer(d42:1)	Hex3Cer	0.036466	0.89304	1.47942	skin
Cer(t17:1_22:0)	Cer	0.048384	0.89678	1.38859	skin
Cer(d19:1_26:0)	Cer	0.032675	0.90055	1.45102	skin
Cer(d18:1_19:0+O)	Cer	0.049204	0.90078	1.36665	skin
TG(20:1e_22:1_22:1)	TG	0.010665	0.90166	1.5512	skin
MGDG(30:1e)	MGDG	0.03742	0.90706	1.46689	skin
PA(18:1_24:1)	PA	0.013972	0.90853	1.54675	skin
TG(15:0_14:0_18:2)	TG	0.0013187	0.91166	1.66918	skin
SM(d18:1_18:3)	SM	0.027663	0.9185	1.48049	skin
TG(16:0e_16:0_20:4)	TG	0.010887	0.93164	1.57387	skin
TG(18:1e_16:0_16:0)	TG	0.010887	0.93164	1.57387	skin
Cer(d18:1_16:0+O)	Cer	0.033682	0.93531	1.44216	skin
TG(18:1e_24:1_24:1)	TG	0.011865	0.93573	1.52695	skin
PC(29:3)	PC	0.035873	0.93646	1.43795	skin
dMePE(18:1_22:6)	dMePE	0.018997	0.93746	1.52663	skin
PC(15:0_18:2)	PC	0.010853	0.93829	1.58239	skin
Cer(d18:1_19:0)	Cer	0.0096432	0.94961	1.56825	skin
Hex1Cer(m41:1)	Hex1Cer	0.018353	0.96252	1.54111	skin
PC(22:0_22:6)	PC	0.0026664	0.96855	1.67408	skin
Cer(t17:0_24:1)	Cer	0.021181	0.97727	1.46884	skin
PC(20:2_18:2)	PC	0.019607	0.97732	1.52465	skin
Hex1Cer(m41:0)	Hex1Cer	0.027616	0.97933	1.51313	skin
Cer(d17:1_24:0+O)	Cer	0.021886	0.97951	1.46475	skin
Cer(d17:1_16:0)	Cer	0.0044824	0.9851	1.60422	skin
Cer(t40:1)	Cer	0.020899	0.99243	1.47027	skin
Hex1Cer(t36:0)	Hex1Cer	0.032865	0.99251	1.47251	skin
TG(20:1e_24:1_24:1)	TG	0.015718	0.99868	1.51728	skin
SM(d37:4)	SM	0.024911	0.9991	1.51083	skin
Hex1Cer(d15:0_18:1)	Hex1Cer	0.005027	0.99919	1.61709	skin
TG(18:0_18:3_18:3)	TG	0.039842	0.99919	1.41228	skin
OAHFA(18:0_34:1)	OAHFA	0.049011	1.0034	1.35095	skin
TG(20:5_17:1_18:2)	TG	0.010797	1.0041	1.59647	skin
TG(16:0_14:0_16:1)	TG	0.016255	1.0139	1.57229	skin
Hex1Cer(m48:1+O)	Hex1Cer	0.021028	1.0155	1.55291	skin
PC(20:0e_22:5)	PC	0.01429	1.0246	1.52966	skin
PE(29:2)	PE	0.023489	1.0273	1.47833	skin
TG(14:0e_24:1_24:1)	TG	0.006607	1.031	1.58916	skin
Cer(t20:1_21:0+O)	Cer	0.049941	1.0335	1.37612	skin
DGDG(33:4)	DGDG	0.026859	1.0404	1.51378	skin
TG(16:0e_24:1_24:1)	TG	0.0055084	1.0469	1.58423	skin
SM(d18:1_20:2)	SM	0.016965	1.0576	1.55929	skin
Cer(d23:0_17:1)	Cer	0.022735	1.06	1.48719	skin
Cer(d18:2_16:0)	Cer	0.02907	1.0629	1.45108	skin
Hex1Cer(t20:0_20:4)	Hex1Cer	0.022616	1.0644	1.52087	skin
PC(18:1e_16:0)	PC	0.03172	1.078	1.47144	skin
PI(34:0)	PI	0.01565	1.0926	1.57033	skin
Cer(t18:0_20:1+O)	Cer	0.026173	1.1003	1.47955	skin
LPC(34:1)	LPC	0.010941	1.1096	1.60727	skin
Cer(d18:1_21:0)	Cer	0.018002	1.112	1.49685	skin
PG(18:0_18:1)	PG	0.0058976	1.1142	1.58964	skin
TG(16:0e_18:2_18:2)	TG	0.03174	1.1198	1.43954	skin
PC(38:6e)	PC	0.033948	1.12	1.48776	skin
Hex1Cer(m17:0_24:1)	Hex1Cer	9.85E-05	1.1211	1.69535	skin
Cer(d18:1_20:0)	Cer	0.029507	1.1242	1.44046	skin
SM(d34:2)	SM	0.04676	1.1248	1.42017	skin
Cer(t16:0_17:0)	Cer	0.014832	1.1265	1.5294	skin
Cer(d18:1_22:0)	Cer	0.03284	1.1293	1.42695	skin
Cer(m45:0+O)	Cer	0.033852	1.1318	1.47032	skin
Hex3Cer(d18:1_22:0)	Hex3Cer	0.018791	1.1334	1.55591	skin
DG(42:2)	DG	0.0090371	1.1346	1.59106	skin
CL(74:2)	CL	0.030071	1.1347	1.4644	skin
TG(15:0_16:0_16:1)	TG	0.0070144	1.1364	1.63446	skin
Cer(d18:1_16:0+2O)	Cer	0.0042115	1.138	1.63909	skin
Cer(d33:0+O)	Cer	0.012994	1.1397	1.53973	skin
Cer(d41:2+O)	Cer	0.017959	1.1402	1.50066	skin
Hex3Cer(m40:0+O)	Hex3Cer	0.039857	1.1405	1.4666	skin
OAHFA(18:2_34:0)	OAHFA	0.023294	1.1419	1.53095	skin
PC(20:0e_16:0)	PC	0.040371	1.1438	1.39953	skin
SQDG(36:5)	SQDG	0.0088424	1.148	1.58116	skin
TG(18:3_17:1_18:3)	TG	0.0066994	1.1614	1.60513	skin
PI(16:0_16:0)	PI	0.042334	1.1622	1.4634	skin
PA(36:1)	PA	0.021121	1.176	1.50458	skin
OAHFA(18:2_33:0)	OAHFA	0.049524	1.1764	1.42433	skin
Cer(t20:0_20:0)	Cer	0.036759	1.1993	1.4315	skin
PC(17:0_18:2)	PC	0.019185	1.2012	1.49428	skin
Cer(d17:0_16:0+O)	Cer	0.010283	1.2068	1.56152	skin
Cer(m47:0+O)	Cer	0.030342	1.215	1.50966	skin
Cer(d40:0+2O)	Cer	0.048019	1.2172	1.3579	skin
Hex2Cer(d42:1+O)	Hex2Cer	0.034967	1.2424	1.44106	skin
PC(40:9e)	PC	0.025022	1.2451	1.51632	skin
Cer(t42:0)	Cer	0.017257	1.2577	1.49201	skin
PG(16:0_20:4)	PG	0.0079643	1.2611	1.61904	skin
PE(30:6)	PE	0.010335	1.2687	1.55171	skin
TG(16:1_14:0_20:5)	TG	0.031218	1.2702	1.51664	skin
OAHFA(20:4_34:1)	OAHFA	0.0020936	1.277	1.65208	skin
OAHFA(18:2_33:1)	OAHFA	0.043805	1.2918	1.44708	skin
PC(22:1_22:6)	PC	0.013689	1.2929	1.58739	skin
TG(15:0_18:2_20:5)	TG	0.0044559	1.3144	1.65533	skin
Cer(t17:0_17:1)	Cer	0.033637	1.3174	1.41672	skin
CL(54:0)	CL	0.012816	1.3193	1.53224	skin
Cer(m47:1+O)	Cer	0.011279	1.32	1.58253	skin
TG(16:1_16:1_18:2)	TG	0.035518	1.3229	1.50179	skin
TG(10:0_18:1_18:3)	TG	0.023196	1.3237	1.5401	skin
Cer(d38:4)	Cer	0.033211	1.3293	1.43966	skin
SQDG(38:8)	SQDG	0.0086907	1.3408	1.59303	skin
SM(t36:4)	SM	0.027078	1.3457	1.50356	skin
Cer(d50:0)	Cer	0.027451	1.3466	1.50767	skin
MGDG(30:2e)	MGDG	0.032918	1.3648	1.47011	skin
TG(22:0_12:3_12:3)	TG	0.030443	1.3895	1.43792	skin
Hex2Cer(t18:0_24:1)	Hex2Cer	0.037955	1.39	1.41382	skin
Cer(d18:0_18:0)	Cer	0.031684	1.3922	1.44487	skin
PC(40:7e)	PC	0.020666	1.3929	1.54149	skin
BiotinylPE(16:4)	BiotinylPE	0.0092659	1.396	1.61375	skin
Cer(t18:1_23:0+O)	Cer	0.029048	1.3992	1.43969	skin
SQDG(40:11)	SQDG	0.011268	1.4021	1.59649	skin
Cer(t18:0_22:0+O)	Cer	0.047798	1.4024	1.36148	skin
PG(18:0_20:4)	PG	0.019008	1.4065	1.53715	skin
LBPA(16:0_16:1)	LBPA	0.015598	1.4067	1.5304	skin
TG(12:0_11:1_12:0)	TG	0.024578	1.4079	1.44899	skin
DGDG(26:0)	DGDG	0.045111	1.4255	1.45629	skin
TG(16:0_16:1_20:4)	TG	0.018871	1.4432	1.56494	skin
PC(24:1)	PC	0.0023083	1.4503	1.63981	skin
SM(d36:3)	SM	0.011266	1.4503	1.54127	skin
PG(42:6)	PG	0.0045578	1.4514	1.61488	skin
Cer(d19:0_26:0)	Cer	0.03037	1.4583	1.49781	skin
Cer(m46:1+O)	Cer	0.0077967	1.4632	1.61845	skin
Cer(m19:0_19:0+O)	Cer	0.010376	1.4665	1.59488	skin
PG(18:0_22:6)	PG	0.016383	1.4766	1.5726	skin
TG(42:2e)	TG	0.0025007	1.4785	1.65297	skin
Cer(d31:1)	Cer	0.045116	1.4818	1.36616	skin
Cer(d18:1_20:0+O)	Cer	0.019329	1.4834	1.50013	skin
TG(15:0_18:1_20:5)	TG	0.037416	1.4839	1.49702	skin
TG(18:4_12:0_18:1)	TG	0.0090713	1.4866	1.62112	skin
Cer(m48:0+O)	Cer	0.0036287	1.4882	1.65429	skin
PC(24:1_22:4)	PC	0.032147	1.4949	1.41476	skin
Hex1Cer(t34:1)	Hex1Cer	0.04336	1.5168	1.37719	skin
Cer(d20:0_18:0)	Cer	0.0061574	1.5189	1.62571	skin
Hex1Cer(d33:1)	Hex1Cer	0.00025312	1.5389	1.70074	skin
TG(18:0_6:0_20:3)	TG	0.0053375	1.5395	1.64152	skin
Cer(d38:0+O)	Cer	0.030673	1.5434	1.4344	skin
SQDG(36:6)	SQDG	0.037171	1.5443	1.46462	skin
Hex3Cer(d38:1)	Hex3Cer	1.17E-05	1.5509	1.71956	skin
PC(18:0_22:4)	PC	0.0016064	1.5529	1.66921	skin
TG(16:0_11:1_22:6)	TG	0.020543	1.5585	1.51417	skin
PC(16:1_18:1)	PC	0.012144	1.5624	1.56665	skin
SQDG(16:0_18:1)	SQDG	0.015487	1.5631	1.57285	skin
PC(36:4)	PC	0.0026016	1.5663	1.66221	skin
PG(36:1e)	PG	0.035965	1.5698	1.40723	skin
Hex1Cer(t34:0+O)	Hex1Cer	0.023337	1.5719	1.46305	skin
TG(20:5_18:2_18:2)	TG	0.0045803	1.5729	1.6543	skin
TG(18:4_16:1_18:2)	TG	0.044607	1.574	1.4707	skin
LPC(20:0e)	LPC	0.045057	1.5763	1.37277	skin
Hex1Cer(t38:2)	Hex1Cer	0.019865	1.5764	1.5164	skin
SM(d40:2)	SM	0.002954	1.5786	1.63806	skin
PI(16:2e_22:6)	PI	0.028438	1.5872	1.45987	skin
PC(22:6_22:6)	PC	0.033775	1.5931	1.42049	skin
dMePE(32:1e)	dMePE	0.030871	1.6131	1.47383	skin
Cer(t33:1+O)	Cer	0.011169	1.6149	1.55016	skin
TG(31:2e)	TG	0.004392	1.6156	1.6224	skin
PC(16:1_18:2)	PC	0.0045669	1.6206	1.64568	skin
TG(18:1_20:5_22:5)	TG	0.047887	1.6228	1.46139	skin
MLCL(63:12)	MLCL	0.024297	1.6357	1.5361	skin
OAHFA(18:2_35:0)	OAHFA	0.0056582	1.6486	1.64431	skin
PC(16:0e_16:1)	PC	0.047235	1.6579	1.3934	skin
TG(19:1_10:1_24:2)	TG	0.026991	1.6609	1.53389	skin
Hex2Cer(d34:2+O)	Hex2Cer	0.0044404	1.6635	1.603	skin
PE(19:1_22:6)	PE	0.042694	1.6664	1.45689	skin
TG(15:0_14:0_16:1)	TG	0.0056578	1.6727	1.634	skin
PS(24:1_22:5)	PS	0.0071669	1.686	1.62868	skin
Cer(t17:1_16:0)	Cer	0.039553	1.6956	1.38775	skin
TG(71:1)	TG	0.029017	1.7234	1.48596	skin
PI(16:0e_22:6)	PI	0.03772	1.7242	1.41987	skin
OAHFA(18:0_36:1)	OAHFA	0.00052035	1.7342	1.6742	skin
DG(18:1_24:0)	DG	0.024512	1.7603	1.53595	skin
PC(20:3_22:6)	PC	0.035477	1.7638	1.45016	skin
LBPA(16:1_16:1)	LBPA	0.00040051	1.7639	1.67941	skin
ChE(32:1)	ChE	0.012738	1.7642	1.56583	skin
Cer(d16:0_18:1+O)	Cer	0.03064	1.7716	1.4197	skin
TG(30:0_16:0_16:0)	TG	0.028093	1.7789	1.47063	skin
PE(56:6)	PE	0.0034555	1.7854	1.638	skin
DG(20:0_22:6)	DG	0.017586	1.7919	1.51857	skin
dMePE(42:9)	dMePE	0.006361	1.8039	1.62314	skin
PG(36:3e)	PG	0.024704	1.8131	1.50379	skin
PA(20:0e_22:6)	PA	0.0013476	1.8204	1.6689	skin
PC(38:6)	PC	0.0020083	1.8334	1.65578	skin
MGDG(32:1p)	MGDG	0.017805	1.8414	1.48724	skin
LPE(16:1)	LPE	0.035827	1.8623	1.44594	skin
Cer(d18:0_19:0)	Cer	0.038423	1.8654	1.40172	skin
PC(14:1e_18:0)	PC	0.0024463	1.8664	1.64428	skin
TG(42:1e)	TG	0.01909	1.8727	1.55987	skin
Cer(d22:0_24:0)	Cer	0.019491	1.8763	1.55745	skin
PC(14:1e_22:6)	PC	0.024527	1.8933	1.52768	skin
PC(36:6)	PC	0.0079311	1.9058	1.56176	skin
PC(16:0e_22:4)	PC	0.026289	1.9285	1.53445	skin
dMePE(18:1e_16:0)	dMePE	0.045721	1.9574	1.3787	skin
Hex2Cer(d34:1+O)	Hex2Cer	0.0063241	1.9687	1.57933	skin
LPE(22:3)	LPE	0.034404	1.9896	1.43161	skin
ChE(34:1)	ChE	0.028509	1.9923	1.51545	skin
CL(83:6)	CL	0.01319	2.0179	1.58801	skin
LPC(32:0)	LPC	0.003658	2.0186	1.61799	skin
PC(16:0e_16:0)	PC	0.038515	2.0214	1.40461	skin
PC(18:2e_16:0)	PC	0.018623	2.0222	1.5179	skin
MGDG(36:3e)	MGDG	0.044696	2.0296	1.3842	skin
Cer(m18:0_17:0+O)	Cer	0.0090307	2.0394	1.58328	skin
PC(33:2e)	PC	0.014379	2.0746	1.5676	skin
MGDG(36:5)	MGDG	0.011344	2.0782	1.58874	skin
dMePE(18:0_18:0)	dMePE	0.0050312	2.0797	1.64308	skin
Cer(m36:0+O)	Cer	0.017425	2.0923	1.56314	skin
Cer(d18:2_26:0)	Cer	0.0085859	2.1256	1.56394	skin
PG(16:0_22:6)	PG	0.010607	2.1256	1.5878	skin
PC(40:6)	PC	0.017865	2.1543	1.57372	skin
Cer(m46:0+O)	Cer	0.013972	2.1548	1.57084	skin
Hex1Cer(t34:0)	Hex1Cer	0.037207	2.1715	1.42143	skin
SM(d44:7)	SM	0.010951	2.1901	1.60599	skin
SQDG(32:6e)	SQDG	0.0046404	2.1936	1.62717	skin
TG(15:0_14:0_16:0)	TG	0.017626	2.1983	1.5727	skin
ChE(30:1)	ChE	0.0072331	2.2049	1.59756	skin
SM(d39:2)	SM	0.0037203	2.2075	1.63761	skin
LBPA(16:0_20:3)	LBPA	0.0026	2.2141	1.65501	skin
Hex1Cer(t32:1)	Hex1Cer	0.0068169	2.2154	1.60697	skin
PG(36:4)	PG	0.03391	2.2282	1.44049	skin
OAHFA(22:1_35:1)	OAHFA	0.038385	2.2584	1.42859	skin
MGDG(39:9)	MGDG	0.0060035	2.2673	1.6252	skin
LPC(23:0)	LPC	0.0039106	2.2728	1.6217	skin
CL(18:2_16:0_18:1_16:1)	CL	0.024263	2.3034	1.54563	skin
OAHFA(22:1_34:1)	OAHFA	0.0030036	2.3281	1.62415	skin
Cer(d36:1+2O)	Cer	0.0010552	2.3583	1.68146	skin
PG(18:0_22:4)	PG	0.010151	2.3595	1.58179	skin
Cer(t17:0_15:0)	Cer	0.0060178	2.3696	1.59032	skin
TG(18:4_15:0_18:2)	TG	0.0080825	2.3786	1.62976	skin
ZyE(23:5)	ZyE	0.023277	2.3992	1.46596	skin
TG(16:0_13:0_20:5)	TG	0.0052171	2.4052	1.64312	skin
DGDG(25:0)	DGDG	0.012721	2.4372	1.58606	skin
dMePE(18:1_22:5)	dMePE	0.0052763	2.4494	1.5869	skin
PE(40:6e)	PE	0.0038844	2.4805	1.61888	skin
Cer(d18:0_26:0+O)	Cer	0.038215	2.4997	1.40908	skin
Cer(t41:1)	Cer	0.021716	2.5125	1.47579	skin
OAHFA(21:1_34:1)	OAHFA	0.029367	2.5629	1.48166	skin
LPC(20:1)	LPC	0.0022507	2.5843	1.6459	skin
Hex1Cer(d18:2_22:6)	Hex1Cer	0.031411	2.5863	1.49399	skin
PC(18:1_22:6)	PC	0.014223	2.6103	1.58781	skin
PC(17:1_18:2)	PC	0.022606	2.6133	1.50589	skin
Cer(t20:1_22:0+O)	Cer	0.0023115	2.6498	1.6278	skin
Cer(d18:0_22:0)	Cer	0.039761	2.6538	1.38201	skin
DG(18:0_18:0)	DG	0.022702	2.6544	1.55233	skin
MGDG(42:8)	MGDG	0.018276	2.6887	1.57301	skin
Cer(d18:0_16:0+O)	Cer	0.0050617	2.6928	1.60749	skin
PS(42:7)	PS	0.0025066	2.7126	1.66099	skin
PC(36:7e)	PC	0.01624	2.7636	1.54734	skin
PC(42:10e)	PC	0.0026043	2.8187	1.64858	skin
PI(18:1e_18:2)	PI	0.0053129	2.8544	1.64809	skin
PAF(16:2e)	PAF	0.0053286	2.8678	1.60535	skin
Cer(d31:0+O)	Cer	0.04547	2.8849	1.39262	skin
PG(16:1_20:4)	PG	0.0017031	2.8935	1.65061	skin
PG(41:7)	PG	0.015334	3.3635	1.53046	skin
MGDG(41:11)	MGDG	0.0052437	3.3805	1.61465	skin
PC(8:1e_16:0)	PC	0.021454	3.3904	1.47663	skin
TG(48:13)	TG	0.0017237	3.3927	1.67838	skin
PE(4:0_18:0)	PE	0.00067485	3.5283	1.68461	skin
dMePE(16:0_18:2)	dMePE	0.0014704	3.5518	1.68363	skin
PC(18:3_20:4)	PC	0.00077325	3.6061	1.69295	skin
LPC(22:1)	LPC	0.0011663	3.614	1.65112	skin
PI(20:4_20:4)	PI	0.013701	3.6862	1.5447	skin
PC(11:0_8:0)	PC	0.0495	3.688	1.41933	skin
phSM(d19:0_24:1)	phSM	0.00078512	3.7253	1.68734	skin
CL(18:2_18:2_18:2_18:2)	CL	0.041181	3.7318	1.39687	skin
PG(33:0)	PG	0.0027227	3.7709	1.66424	skin
Cer(m17:0_16:0)	Cer	0.018054	3.8766	1.50173	skin
PI(18:1_20:4)	PI	0.015284	4.3676	1.55463	skin
PC(18:3e_18:2)	PC	0.0025402	4.5406	1.66264	skin
CL(24:2_20:4_18:2_16:0)	CL	0.015751	4.6389	1.53952	skin
PE(16:0_22:4)	PE	0.020452	4.6971	1.54358	skin
PS(42:6)	PS	0.011813	4.79	1.56066	skin
Hex2Cer(d29:0)	Hex2Cer	0.0038152	4.8965	1.61177	skin
PC(42:9e)	PC	8.52E-05	5.0228	1.71748	skin
dMePE(18:3_20:4)	dMePE	0.040808	5.8326	1.39306	skin
DGDG(27:1)	DGDG	3.80E-05	7.2163	1.715	skin
DG(30:1)	DG	0.027718	7.2555	1.45339	skin
CerG2GNAc1(d32:1)	CerG2GNAc1	0.028908	7.3736	1.45823	skin
SM(d33:1)	SM	0.0080292	7.4981	1.58626	skin
SQDG(36:7)	SQDG	0.0042955	10.619	1.6578	skin
MGDG(32:5)	MGDG	0.031471	12.095	1.45146	skin

## Sheet: KEGG of DEMs
pathway name	Total	Expected	Hits	Raw p	#NAME?	Holm adjust	FDR	Impact	direction	organ
Inositol phosphate metabolism	4	0.086253	1	0.083832	1.0766	1	1	0	up	heart
Glycolysis / Gluconeogenesis	5	0.10782	1	0.1038	0.98379	1	1	0.08369	up	heart
D-Amino acid metabolism	6	0.12938	1	0.12339	0.90871	1	1	0	up	heart
Retinol metabolism	7	0.15094	1	0.14261	0.84586	1	1	0.23353	up	heart
Galactose metabolism	8	0.17251	1	0.16145	0.79196	1	1	0	up	heart
Fructose and mannose metabolism	9	0.19407	1	0.17993	0.7449	1	1	0.03382	up	heart
Histidine metabolism	10	0.21563	1	0.19805	0.70322	1	1	0.22131	up	heart
Arginine biosynthesis	12	0.25876	1	0.23325	0.63218	1	1	0	up	heart
beta-Alanine metabolism	12	0.25876	1	0.23325	0.63218	1	1	0	up	heart
Tryptophan metabolism	14	0.30189	1	0.26709	0.57334	1	1	0.00202	up	heart
Pentose phosphate pathway	14	0.30189	1	0.26709	0.57334	1	1	0.15876	up	heart
Tyrosine metabolism	20	0.43127	1	0.3609	0.44262	1	1	0	up	heart
Histidine metabolism	10	0.18868	2	0.012801	1.8927	0.8577	0.8577	0.09016	down	heart
Metabolism of xenobiotics by cytochrome P450	3	0.056604	1	0.05569	1.2542	1	1	0.04965	down	heart
Biotin metabolism	3	0.056604	1	0.05569	1.2542	1	1	0.2	down	heart
Taurine and hypotaurine metabolism	4	0.075472	1	0.073652	1.1328	1	1	0	down	heart
Lysine degradation	6	0.11321	1	0.1087	0.96377	1	1	0.11247	down	heart
Primary bile acid biosynthesis	10	0.18868	1	0.1754	0.75597	1	1	0.02285	down	heart
beta-Alanine metabolism	12	0.22642	1	0.20711	0.6838	1	1	0.05597	down	heart
Arachidonic acid metabolism	23	0.43396	1	0.36351	0.43949	1	1	0	down	heart
Tryptophan metabolism	14	0.67925	2	0.14319	0.84408	1	1	0.01592	up	lung
Propanoate metabolism	4	0.19407	1	0.18108	0.74214	1	1	0	up	lung
Butanoate metabolism	5	0.24259	1	0.22124	0.65513	1	1	0	up	lung
Valine, leucine and isoleucine biosynthesis	6	0.29111	1	0.25954	0.58579	1	1	0	up	lung
D-Amino acid metabolism	6	0.29111	1	0.25954	0.58579	1	1	0	up	lung
Citrate cycle (TCA cycle)	6	0.29111	1	0.25954	0.58579	1	1	0.03273	up	lung
Valine, leucine and isoleucine degradation	7	0.33962	1	0.29606	0.52862	1	1	0.02264	up	lung
Nicotinate and nicotinamide metabolism	7	0.33962	1	0.29606	0.52862	1	1	0.03158	up	lung
Porphyrin metabolism	7	0.33962	1	0.29606	0.52862	1	1	0.09006	up	lung
Sphingolipid metabolism	8	0.38814	1	0.33087	0.48034	1	1	0.06191	up	lung
Fructose and mannose metabolism	9	0.43666	1	0.36405	0.43884	1	1	0.03037	up	lung
Pantothenate and CoA biosynthesis	10	0.48518	1	0.39567	0.40267	1	1	0.02041	up	lung
Biosynthesis of unsaturated fatty acids	11	0.53369	1	0.4258	0.37079	1	1	0	up	lung
Glycine, serine and threonine metabolism	13	0.63073	1	0.48186	0.31708	1	1	0.02465	up	lung
Pentose phosphate pathway	14	0.67925	1	0.50791	0.29421	1	1	0.16884	up	lung
Alanine, aspartate and glutamate metabolism	15	0.72776	1	0.53273	0.2735	1	1	0	up	lung
Arginine and proline metabolism	16	0.77628	1	0.55635	0.25465	1	1	0	up	lung
Amino sugar and nucleotide sugar metabolism	16	0.77628	1	0.55635	0.25465	1	1	0.00273	up	lung
Tyrosine metabolism	20	0.97035	1	0.64004	0.19379	1	1	0.00096	up	lung
Pyrimidine metabolism	22	1.0674	1	0.67607	0.17001	1	1	0.08327	up	lung
Arachidonic acid metabolism	23	1.1159	1	0.69277	0.15941	1	1	0.00078	up	lung
Purine metabolism	27	1.31	1	0.75181	0.12389	1	1	0.01295	up	lung
Folate biosynthesis	4	0.60377	3	0.011715	1.9312	0.78494	0.75166	0	down	lung
Lipoic acid metabolism	2	0.30189	2	0.022438	1.649	1	0.75166	0	down	lung
Tyrosine metabolism	20	3.0189	6	0.063613	1.1965	1	1	0.20111	down	lung
One carbon pool by folate	1	0.15094	1	0.15094	0.82119	1	1	0	down	lung
Fatty acid degradation	5	0.75472	2	0.16553	0.78112	1	1	0.00681	down	lung
Butanoate metabolism	5	0.75472	2	0.16553	0.78112	1	1	0.2381	down	lung
Primary bile acid biosynthesis	10	1.5094	3	0.17995	0.74485	1	1	0.06855	down	lung
Steroid hormone biosynthesis	26	3.9245	6	0.18166	0.74074	1	1	0.08395	down	lung
Amino sugar and nucleotide sugar metabolism	16	2.4151	4	0.20979	0.67821	1	1	0.19611	down	lung
Citrate cycle (TCA cycle)	6	0.90566	2	0.22494	0.64793	1	1	0.14894	down	lung
Lysine degradation	6	0.90566	2	0.22494	0.64793	1	1	0.17996	down	lung
Arginine biosynthesis	12	1.8113	3	0.2658	0.57545	1	1	0.06091	down	lung
Tryptophan metabolism	14	2.1132	3	0.35573	0.44888	1	1	0.01659	down	lung
Phenylalanine, tyrosine and tryptophan biosynthesis	3	0.45283	1	0.3888	0.41027	1	1	0	down	lung
alpha-Linolenic acid metabolism	3	0.45283	1	0.3888	0.41027	1	1	0	down	lung
Riboflavin metabolism	3	0.45283	1	0.3888	0.41027	1	1	0	down	lung
Glycerolipid metabolism	3	0.45283	1	0.3888	0.41027	1	1	0.09346	down	lung
Alanine, aspartate and glutamate metabolism	15	2.2642	3	0.40056	0.39734	1	1	0.13462	down	lung
Glyoxylate and dicarboxylate metabolism	9	1.3585	2	0.40476	0.3928	1	1	0.11112	down	lung
Arginine and proline metabolism	16	2.4151	3	0.44458	0.35205	1	1	0.21046	down	lung
Steroid biosynthesis	10	1.5094	2	0.46096	0.33634	1	1	0.06367	down	lung
Arachidonic acid metabolism	23	3.4717	4	0.46792	0.32983	1	1	0.13157	down	lung
Ascorbate and aldarate metabolism	4	0.60377	1	0.48181	0.31712	1	1	0	down	lung
Caffeine metabolism	4	0.60377	1	0.48181	0.31712	1	1	0	down	lung
Taurine and hypotaurine metabolism	4	0.60377	1	0.48181	0.31712	1	1	0	down	lung
Starch and sucrose metabolism	4	0.60377	1	0.48181	0.31712	1	1	0.1619	down	lung
Glycolysis / Gluconeogenesis	5	0.75472	1	0.56088	0.25113	1	1	0	down	lung
Ubiquinone and other terpenoid-quinone biosynthesis	5	0.75472	1	0.56088	0.25113	1	1	0.07692	down	lung
Glycine, serine and threonine metabolism	13	1.9623	2	0.60974	0.21485	1	1	0.02301	down	lung
Valine, leucine and isoleucine biosynthesis	6	0.90566	1	0.62807	0.20199	1	1	0	down	lung
Pentose phosphate pathway	14	2.1132	2	0.65208	0.1857	1	1	0.08605	down	lung
Pentose and glucuronate interconversions	7	1.0566	1	0.68513	0.16423	1	1	0	down	lung
Valine, leucine and isoleucine degradation	7	1.0566	1	0.68513	0.16423	1	1	0	down	lung
Drug metabolism - other enzymes	7	1.0566	1	0.68513	0.16423	1	1	0.00294	down	lung
Porphyrin metabolism	7	1.0566	1	0.68513	0.16423	1	1	0.07453	down	lung
Galactose metabolism	8	1.2075	1	0.73357	0.13456	1	1	0.00995	down	lung
Glycerophospholipid metabolism	9	1.3585	1	0.77467	0.11088	1	1	0.00937	down	lung
Fructose and mannose metabolism	9	1.3585	1	0.77467	0.11088	1	1	0.12422	down	lung
Purine metabolism	27	4.0755	3	0.80682	0.093222	1	1	0.06978	down	lung
Pantothenate and CoA biosynthesis	10	1.5094	1	0.80953	0.091766	1	1	0.0068	down	lung
Glutathione metabolism	12	1.8113	1	0.86411	0.063431	1	1	0	down	lung
Cysteine and methionine metabolism	13	1.9623	1	0.88531	0.052906	1	1	0	down	lung
Pyrimidine metabolism	22	3.3208	1	0.97565	0.010704	1	1	0.06789	down	lung
Biosynthesis of unsaturated fatty acids	11	0.74124	3	0.03119	1.506	1	1	0	up	skin
Retinol metabolism	7	0.4717	2	0.074352	1.1287	1	1	0.47305	up	skin
Histidine metabolism	10	0.67385	2	0.14068	0.85177	1	1	0.31147	up	skin
Thiamine metabolism	3	0.20216	1	0.18932	0.72281	1	1	0	up	skin
alpha-Linolenic acid metabolism	3	0.20216	1	0.18932	0.72281	1	1	0.33333	up	skin
beta-Alanine metabolism	12	0.80863	2	0.19006	0.7211	1	1	0	up	skin
Arachidonic acid metabolism	23	1.5499	3	0.1951	0.70974	1	1	0.03192	up	skin
Ascorbate and aldarate metabolism	4	0.26954	1	0.24439	0.61192	1	1	0	up	skin
Linoleic acid metabolism	4	0.26954	1	0.24439	0.61192	1	1	0	up	skin
Inositol phosphate metabolism	4	0.26954	1	0.24439	0.61192	1	1	0.12939	up	skin
Steroid hormone biosynthesis	26	1.752	3	0.25079	0.60069	1	1	0.04108	up	skin
Nicotinate and nicotinamide metabolism	7	0.4717	1	0.38889	0.41017	1	1	0	up	skin
Porphyrin metabolism	7	0.4717	1	0.38889	0.41017	1	1	0.09006	up	skin
Galactose metabolism	8	0.53908	1	0.43086	0.36566	1	1	0	up	skin
Sphingolipid metabolism	8	0.53908	1	0.43086	0.36566	1	1	0.0369	up	skin
Arginine biosynthesis	12	0.80863	1	0.57271	0.24206	1	1	0.22843	up	skin
Cysteine and methionine metabolism	13	0.87601	1	0.60247	0.22007	1	1	0.00095	up	skin
Glycine, serine and threonine metabolism	13	0.87601	1	0.60247	0.22007	1	1	0.02301	up	skin
Alanine, aspartate and glutamate metabolism	15	1.0108	1	0.65612	0.18302	1	1	0.04808	up	skin
Tyrosine metabolism	20	1.3477	1	0.76157	0.11829	1	1	0.02463	up	skin
Purine metabolism	27	1.8194	1	0.85851	0.066254	1	1	0	up	skin
Amino sugar and nucleotide sugar metabolism	16	2.1132	6	0.011117	1.954	0.74481	0.74481	0.18477	down	skin
Steroid hormone biosynthesis	26	3.434	7	0.040999	1.3872	1	1	0.16605	down	skin
Galactose metabolism	8	1.0566	3	0.075095	1.1244	1	1	0.08118	down	skin
Taurine and hypotaurine metabolism	4	0.5283	2	0.086164	1.0647	1	1	0.17143	down	skin
Starch and sucrose metabolism	4	0.5283	2	0.086164	1.0647	1	1	0.21595	down	skin
Primary bile acid biosynthesis	10	1.3208	3	0.13296	0.87629	1	1	0.06855	down	skin
Phenylalanine metabolism	6	0.79245	2	0.18121	0.74182	1	1	0.2381	down	skin
Glutathione metabolism	12	1.5849	3	0.20191	0.69484	1	1	0.02855	down	skin
Porphyrin metabolism	7	0.92453	2	0.23302	0.63261	1	1	0.15994	down	skin
Cysteine and methionine metabolism	13	1.717	3	0.23914	0.62135	1	1	0.02184	down	skin
Drug metabolism - cytochrome P450	2	0.26415	1	0.24702	0.60727	1	1	0.07692	down	skin
Glyoxylate and dicarboxylate metabolism	9	1.1887	2	0.33804	0.47104	1	1	0.07937	down	skin
Riboflavin metabolism	3	0.39623	1	0.34701	0.45966	1	1	0	down	skin
Nitrogen metabolism	3	0.39623	1	0.34701	0.45966	1	1	0	down	skin
Metabolism of xenobiotics by cytochrome P450	3	0.39623	1	0.34701	0.45966	1	1	0	down	skin
Glycerolipid metabolism	3	0.39623	1	0.34701	0.45966	1	1	0.09346	down	skin
Histidine metabolism	10	1.3208	2	0.3893	0.40971	1	1	0.18852	down	skin
Linoleic acid metabolism	4	0.5283	1	0.43395	0.36256	1	1	1	down	skin
Glycolysis / Gluconeogenesis	5	0.66038	1	0.50953	0.29283	1	1	0	down	skin
Butanoate metabolism	5	0.66038	1	0.50953	0.29283	1	1	0	down	skin
Pentose phosphate pathway	14	1.8491	2	0.57345	0.2415	1	1	0	down	skin
Fatty acid biosynthesis	6	0.79245	1	0.57519	0.24019	1	1	0	down	skin
Valine, leucine and isoleucine biosynthesis	6	0.79245	1	0.57519	0.24019	1	1	0	down	skin
Pentose and glucuronate interconversions	7	0.92453	1	0.63222	0.19913	1	1	0	down	skin
Valine, leucine and isoleucine degradation	7	0.92453	1	0.63222	0.19913	1	1	0	down	skin
Nicotinate and nicotinamide metabolism	7	0.92453	1	0.63222	0.19913	1	1	0	down	skin
Drug metabolism - other enzymes	7	0.92453	1	0.63222	0.19913	1	1	0.05735	down	skin
Retinol metabolism	7	0.92453	1	0.63222	0.19913	1	1	0.23353	down	skin
Arginine and proline metabolism	16	2.1132	2	0.64977	0.18724	1	1	0	down	skin
Fructose and mannose metabolism	9	1.1887	1	0.72469	0.13985	1	1	0.03037	down	skin
Steroid biosynthesis	10	1.3208	1	0.76196	0.11807	1	1	0	down	skin
Biosynthesis of unsaturated fatty acids	11	1.4528	1	0.79427	0.10003	1	1	0	down	skin
Pyrimidine metabolism	22	2.9057	2	0.81607	0.088273	1	1	0.12233	down	skin
beta-Alanine metabolism	12	1.5849	1	0.82227	0.084985	1	1	0	down	skin
Arginine biosynthesis	12	1.5849	1	0.82227	0.084985	1	1	0.11675	down	skin
Arachidonic acid metabolism	23	3.0377	2	0.83584	0.077875	1	1	0.01596	down	skin
Glycine, serine and threonine metabolism	13	1.717	1	0.84653	0.072358	1	1	0.02301	down	skin
Tryptophan metabolism	14	1.8491	1	0.86754	0.061713	1	1	0.14305	down	skin
Alanine, aspartate and glutamate metabolism	15	1.9811	1	0.88572	0.052705	1	1	0.19712	down	skin
Purine metabolism	27	3.566	2	0.89743	0.047002	1	1	0.00577	down	skin
Tyrosine metabolism	20	2.6415	1	0.94574	0.024227	1	1	0.00635	down	skin
