# Supplementary material for: Metabolic Profiling Reveals Organ‐Specific Molecular Pathologies and Aging‐Associated Biomarkers in Progeroid Laminopathy
Source: Smart Med. 2026 Jul 11;5(3):e70042. doi: 10.1002/smmd.70042 (PMC13387292; doi:10.1002/smmd.70042)
Supplement: Supplementary file 3 — Table S2: Serum Metabolome Profiling Reveals Systemic Metabolic Dysregulation in PL, related to Figure 4. [file SMMD-5-e70042-s003.xlsx]

## Sheet: serum DEL(lipid)s 
Supplementary Table 2. Serum Metabolome Profiling Reveals Systemic Metabolic Dysregulation in PL, related to Figure 4.
name	Class	p.value	log2.FC.	p.value	vip	organ	species
CL(78:6)	CL	0.017663	1.6626	0.017663	1.30657	serum	mouse
Cer(d34:0)	Cer	0.00051377	0.5145	0.00051377	1.56508	serum	mouse
CerG2GNAc1(d34:1+O)	CerG2GNAc1	0.013988	0.58961	0.013988	1.29345	serum	mouse
Hex1Cer(d36:2)	Hex1Cer	0.0049335	5.1009	0.0049335	1.35606	serum	mouse
Hex2Cer(d18:2_16:0)	Hex2Cer	0.00026267	1.0675	0.00026267	1.58012	serum	mouse
LPC(14:1e)	LPC	0.019113	0.94737	0.019113	1.21596	serum	mouse
LPC(18:1e)	LPC	7.43E-07	0.58478	7.428E-07	1.72158	serum	mouse
LPC(18:2e)	LPC	0.00020529	0.60089	0.00020529	1.60843	serum	mouse
LPC(20:2e)	LPC	0.00022192	0.7112	0.00022192	1.61942	serum	mouse
LPC(20:4e)	LPC	0.0010038	0.61724	0.0010038	1.50606	serum	mouse
LPC(22:4)	LPC	0.00068739	0.54832	0.00068739	1.57602	serum	mouse
LPG(18:2)	LPG	0.021859	1.4482	0.021859	1.21315	serum	mouse
MGDG(39:6)	MGDG	0.021494	0.55334	0.021494	1.19658	serum	mouse
MePC(21:3e)	MePC	0.041254	0.63782	0.041254	1.09372	serum	mouse
MePC(38:3)	MePC	3.06E-05	0.91431	3.0567e-05	1.65271	serum	mouse
PC(18:0)	PC	0.012113	1.2245	0.012113	1.34309	serum	mouse
PC(18:1)	PC	0.02774	1.1093	0.02774	1.24542	serum	mouse
PC(19:2)	PC	0.0375	0.51543	0.0375	1.07348	serum	mouse
PC(19:5e)	PC	0.039124	0.7302	0.039124	1.12632	serum	mouse
PC(20:2)	PC	6.08E-05	1.5959	6.084e-05	1.64089	serum	mouse
PC(24:0)	PC	0.021814	0.61358	0.021814	1.27564	serum	mouse
PC(44:2)	PC	0.048752	0.74399	0.048752	1.0842	serum	mouse
PC(46:6)	PC	0.023356	0.5819	0.023356	1.14913	serum	mouse
PC(4:0_14:1)	PC	0.021422	1.0561	0.021422	1.23233	serum	mouse
PC(9:0_11:3)	PC	0.0023575	1.5593	0.0023575	1.50086	serum	mouse
PIP(42:9e)	PIP	0.0057475	0.7379	0.0057475	1.46278	serum	mouse
PIP2(37:3e)	PIP2	0.028818	1.3082	0.028818	1.25885	serum	mouse
SM(d41:0)	SM	0.03985	0.94246	0.03985	1.24145	serum	mouse
TG(18:0_16:0_22:6)	TG	0.041884	0.76967	0.041884	1.10668	serum	mouse
TG(18:0_18:2_22:6)	TG	0.0020802	0.57052	0.0020802	1.49147	serum	mouse
TG(18:1_18:1_22:4)	TG	0.0078683	0.96014	0.0078683	1.31965	serum	mouse
TG(18:1_20:4_22:1)	TG	0.01305	1.0076	0.01305	1.27162	serum	mouse
TG(18:1_20:4_22:6)	TG	0.026016	0.60076	0.026016	1.26055	serum	mouse
TG(18:1_22:1_22:6)	TG	0.0055565	1.1766	0.0055565	1.33243	serum	mouse
TG(18:2_18:2_21:0)	TG	0.0019365	0.50108	0.0019365	1.53491	serum	mouse
TG(20:0_18:1_22:6)	TG	0.022019	0.82391	0.022019	1.17167	serum	mouse
TG(20:0_18:2_20:4)	TG	0.035822	0.53587	0.035822	1.13267	serum	mouse
TG(20:0_22:6_22:6)	TG	0.04657	0.73001	0.04657	1.12498	serum	mouse
TG(20:0e_18:3_18:3)	TG	0.04711	2.0514	0.04711	1.18507	serum	mouse
TG(20:1_18:1_18:1)	TG	0.035822	0.53587	0.035822	1.13267	serum	mouse
TG(20:1_18:1_20:3)	TG	0.0019556	0.75049	0.0019556	1.45167	serum	mouse
TG(20:1_18:2_18:2)	TG	0.0020116	0.673	0.0020116	1.50537	serum	mouse
TG(20:1_18:2_22:6)	TG	0.0044341	0.62611	0.0044341	1.38508	serum	mouse
TG(20:1_20:4_20:5)	TG	0.0042893	0.85006	0.0042893	1.38878	serum	mouse
TG(20:4_22:6_22:6)	TG	0.036732	0.8432	0.036732	1.20054	serum	mouse
TG(22:0_18:2_18:2)	TG	0.042378	1.0571	0.042378	1.11744	serum	mouse
TG(22:1_18:2_22:6)	TG	0.022599	0.84834	0.022599	1.16832	serum	mouse
TG(22:4_18:2_22:6)	TG	0.0092636	0.82448	0.0092636	1.35949	serum	mouse
TG(22:6_10:3_23:1)	TG	0.0063514	0.73513	0.0063514	1.42081	serum	mouse
TG(25:1_19:1_19:1)	TG	0.0069706	1.8081	0.0069706	1.39613	serum	mouse
TG(58:10)	TG	0.0010898	0.71995	0.0010898	1.52965	serum	mouse
TG(59:3)	TG	0.017858	0.58986	0.017858	1.26042	serum	mouse
TG(62:10)	TG	0.0082088	0.76572	0.0082088	1.35415	serum	mouse
TG(64:8)	TG	0.00033754	0.97217	0.00033754	1.57529	serum	mouse
AcCa(10:1)	AcCa	0.0010494	-0.73064	0.0010494	1.50414	serum	mouse
AcCa(12:0)	AcCa	0.0018056	-0.92143	0.0018056	1.54833	serum	mouse
AcCa(14:1)	AcCa	0.0048062	-1.1391	0.0048062	1.43984	serum	mouse
AcCa(14:2)	AcCa	0.0025808	-1.1072	0.0025808	1.49969	serum	mouse
AcCa(15:0)	AcCa	0.010821	-2.7908	0.010821	1.35602	serum	mouse
AcCa(20:2)	AcCa	0.0013717	-1.0487	0.0013717	1.52822	serum	mouse
AcCa(20:5)	AcCa	0.00013055	-0.53456	0.00013055	1.65507	serum	mouse
BiotinylPE(38:8)	BiotinylPE	0.0093467	-0.74966	0.0093467	1.33833	serum	mouse
BisMePA(16:0_20:5)	BisMePA	0.0041002	-0.71691	0.0041002	1.45636	serum	mouse
BisMePA(16:1_20:5)	BisMePA	0.0013425	-1.7924	0.0013425	1.54285	serum	mouse
BisMePA(16:2e_16:0)	BisMePA	0.014688	-1.2418	0.014688	1.35066	serum	mouse
BisMePA(16:2e_18:2)	BisMePA	0.0020144	-0.74736	0.0020144	1.51739	serum	mouse
BisMePA(18:0_18:3)	BisMePA	0.00071573	-0.96297	0.00071573	1.57566	serum	mouse
BisMePA(18:0_20:5)	BisMePA	0.0037084	-0.89366	0.0037084	1.49198	serum	mouse
BisMePA(18:1_20:5)	BisMePA	0.014469	-0.83	0.014469	1.36631	serum	mouse
BisMePA(18:2_18:2)	BisMePA	0.0081912	-0.89087	0.0081912	1.38259	serum	mouse
BisMePA(18:2e_18:2)	BisMePA	0.00028681	-0.59215	0.00028681	1.63918	serum	mouse
BisMePA(20:2e_18:2)	BisMePA	0.00027211	-0.67382	0.00027211	1.57511	serum	mouse
BisMePA(34:2e)	BisMePA	0.010684	-1.0893	0.010684	1.38992	serum	mouse
BisMePA(38:5e)	BisMePA	0.004017	-0.87788	0.004017	1.49936	serum	mouse
BisMePA(38:6e)	BisMePA	0.040159	-0.78497	0.040159	1.2003	serum	mouse
BisMePA(40:9e)	BisMePA	0.005159	-0.63805	0.005159	1.4601	serum	mouse
CL(77:6)	CL	0.0004974	-1.785	0.0004974	1.58477	serum	mouse
CL(78:11)	CL	0.00060824	-2.031	0.00060824	1.57918	serum	mouse
CL(79:4)	CL	0.0031488	-0.84505	0.0031488	1.52861	serum	mouse
CL(79:9)	CL	5.74E-05	-1.624	5.7446e-05	1.65384	serum	mouse
CL(80:10)	CL	0.033243	-1.1921	0.033243	1.26653	serum	mouse
CL(80:14)	CL	0.0010658	-1.9743	0.0010658	1.52786	serum	mouse
CL(80:8)	CL	0.0026953	-1.0631	0.0026953	1.4329	serum	mouse
CL(81:10)	CL	0.0092747	-1.3574	0.0092747	1.33633	serum	mouse
CL(81:7)	CL	0.00068809	-1.431	0.00068809	1.59981	serum	mouse
CL(84:9)	CL	0.040585	-1.1461	0.040585	1.18196	serum	mouse
CarE(16:1)	CarE	0.010277	-1.2985	0.010277	1.3628	serum	mouse
CarE(20:1)	CarE	0.00072441	-1.2067	0.00072441	1.5332	serum	mouse
Cer(d17:1_22:0)	Cer	0.0033439	-0.74678	0.0033439	1.49367	serum	mouse
Cer(d17:1_24:1)	Cer	0.0021764	-1.1395	0.0021764	1.52436	serum	mouse
Cer(d18:0_22:0)	Cer	0.012823	-0.64913	0.012823	1.27815	serum	mouse
Cer(d18:0_24:1)	Cer	0.0017834	-0.5331	0.0017834	1.47695	serum	mouse
Cer(d18:1_20:0)	Cer	0.023904	-0.72427	0.023904	1.28461	serum	mouse
Cer(d18:1_23:0)	Cer	0.00026123	-0.58714	0.00026123	1.61337	serum	mouse
Cer(d18:1_24:1)	Cer	1.03E-05	-0.70146	1.031e-05	1.69178	serum	mouse
Cer(d18:2_24:1)	Cer	5.58E-05	-0.64596	5.5762e-05	1.65814	serum	mouse
Cer(d40:0)	Cer	0.010941	-0.61688	0.010941	1.2906	serum	mouse
Cer(d41:0)	Cer	0.0099393	-0.55322	0.0099393	1.28196	serum	mouse
Cer(d42:1)	Cer	0.045649	-0.63154	0.045649	1.07285	serum	mouse
Cer(d43:1)	Cer	0.0017703	-1.5168	0.0017703	1.54355	serum	mouse
Cer(m17:1_17:1)	Cer	0.040053	-1.5625	0.040053	1.23719	serum	mouse
Cer(t17:0_23:0)	Cer	0.015981	-0.64594	0.015981	1.32388	serum	mouse
Cer(t18:0_23:0)	Cer	0.011501	-0.59968	0.011501	1.37165	serum	mouse
ChE(16:1)	ChE	0.025468	-0.73992	0.025468	1.23911	serum	mouse
DG(20:5_18:2)	DG	8.66E-05	-1.3573	8.6607e-05	1.63656	serum	mouse
DG(36:6e)	DG	0.00070995	-1.3907	0.00070995	1.6006	serum	mouse
GM2(d38:1+O)	GM2	0.039486	-0.7199	0.039486	1.1752	serum	mouse
GM2(d41:1+O)	GM2	0.0081099	-0.57985	0.0081099	1.38008	serum	mouse
Hex1Cer(d17:1_22:0)	Hex1Cer	0.0009451	-0.66245	0.0009451	1.49897	serum	mouse
Hex1Cer(d18:1_20:4)	Hex1Cer	0.027573	-0.51455	0.027573	1.2216	serum	mouse
Hex1Cer(d18:1_22:1)	Hex1Cer	5.40E-05	-1.8957	5.4041e-05	1.67665	serum	mouse
Hex1Cer(d18:1_22:2)	Hex1Cer	0.0023633	-1.0033	0.0023633	1.50596	serum	mouse
Hex1Cer(d32:1)	Hex1Cer	0.043671	-1.1214	0.043671	1.21515	serum	mouse
Hex1Cer(t17:0_20:5)	Hex1Cer	0.015271	-0.79555	0.015271	1.36805	serum	mouse
Hex1Cer(t18:0_22:0+O)	Hex1Cer	0.0052806	-0.70695	0.0052806	1.47314	serum	mouse
Hex2Cer(d29:0)	Hex2Cer	0.027516	-1.3433	0.027516	1.28263	serum	mouse
LPC(32:0)	LPC	0.00063726	-0.5642	0.00063726	1.54783	serum	mouse
LPE(18:2)	LPE	0.0038069	-0.65633	0.0038069	1.49136	serum	mouse
LPE(20:4)	LPE	0.0098617	-0.78125	0.0098617	1.41747	serum	mouse
MGDG(34:0e)	MGDG	0.0015199	-0.63501	0.0015199	1.4734	serum	mouse
MGDG(36:1e)	MGDG	0.00094837	-1.2024	0.00094837	1.51087	serum	mouse
MGDG(36:2e)	MGDG	0.019583	-0.73965	0.019583	1.20464	serum	mouse
MGDG(54:1)	MGDG	0.017265	-0.82956	0.017265	1.2384	serum	mouse
MGMG(32:0)	MGMG	0.00072656	-0.51474	0.00072656	1.53293	serum	mouse
MGMG(37:0)	MGMG	0.0003632	-0.63974	0.0003632	1.55098	serum	mouse
MGMG(39:0)	MGMG	0.00035479	-2.1583	0.00035479	1.6162	serum	mouse
MePC(30:3e)	MePC	0.002993	-0.79057	0.002993	1.46162	serum	mouse
MePC(30:4)	MePC	0.0069284	-0.93851	0.0069284	1.38419	serum	mouse
MePC(31:2)	MePC	5.93E-06	-0.87316	5.9251E-06	1.68256	serum	mouse
MePC(32:3)	MePC	0.00061845	-1.0428	0.00061845	1.59635	serum	mouse
MePC(32:3e)	MePC	0.0013425	-0.82262	0.0013425	1.56378	serum	mouse
MePC(32:4e)	MePC	0.0011126	-0.60607	0.0011126	1.57243	serum	mouse
MePC(34:4)	MePC	0.028672	-0.60777	0.028672	1.14893	serum	mouse
MePC(36:1)	MePC	0.013762	-0.75298	0.013762	1.29082	serum	mouse
MePC(36:6)	MePC	0.0010305	-0.6271	0.0010305	1.534	serum	mouse
MePC(38:2)	MePC	0.0017948	-0.69059	0.0017948	1.50103	serum	mouse
MePC(38:3e)	MePC	0.0035491	-0.66854	0.0035491	1.42071	serum	mouse
MePC(38:4)	MePC	0.043152	-1.5195	0.043152	1.15937	serum	mouse
MePC(39:3)	MePC	0.00053887	-1.3558	0.00053887	1.57598	serum	mouse
MePC(40:7)	MePC	0.03904	-0.57112	0.03904	1.2181	serum	mouse
PC(12:1e_22:6)	PC	8.17E-05	-0.96238	8.1665e-05	1.65746	serum	mouse
PC(14:0_18:2)	PC	0.0001966	-0.52106	0.0001966	1.65466	serum	mouse
PC(14:0_22:6)	PC	0.026816	-0.55993	0.026816	1.26897	serum	mouse
PC(15:0_18:1)	PC	6.71E-05	-0.61019	6.7095e-05	1.69914	serum	mouse
PC(15:0_20:4)	PC	0.0095577	-0.60474	0.0095577	1.32791	serum	mouse
PC(15:0_22:6)	PC	0.0022327	-0.58128	0.0022327	1.48385	serum	mouse
PC(16:0_14:0)	PC	0.00052366	-0.64715	0.00052366	1.60528	serum	mouse
PC(16:0_17:0)	PC	0.0037221	-0.50117	0.0037221	1.44375	serum	mouse
PC(16:1_18:2)	PC	0.0053068	-0.96538	0.0053068	1.41265	serum	mouse
PC(16:1_18:3)	PC	0.030664	-0.91147	0.030664	1.21716	serum	mouse
PC(16:1_20:4)	PC	0.048571	-1.2825	0.048571	1.09153	serum	mouse
PC(16:1_20:5)	PC	0.015126	-1.2417	0.015126	1.28914	serum	mouse
PC(17:0_18:1)	PC	1.75E-05	-1.3952	1.7519e-05	1.71022	serum	mouse
PC(17:0_22:6)	PC	0.0019801	-1.0384	0.0019801	1.51704	serum	mouse
PC(17:1_18:2)	PC	0.018752	-0.55265	0.018752	1.28961	serum	mouse
PC(17:1_20:4)	PC	0.016602	-0.93136	0.016602	1.29438	serum	mouse
PC(18:2_13:0)	PC	0.0043958	-0.821	0.0043958	1.44301	serum	mouse
PC(18:3e_20:4)	PC	0.034688	-0.50259	0.034688	1.12546	serum	mouse
PC(19:0_20:3)	PC	0.0082436	-0.56778	0.0082436	1.41902	serum	mouse
PC(19:0_20:4)	PC	0.028397	-0.59338	0.028397	1.16826	serum	mouse
PC(19:1_18:2)	PC	0.0062867	-0.67415	0.0062867	1.42644	serum	mouse
PC(19:1_20:4)	PC	0.005297	-0.59578	0.005297	1.39412	serum	mouse
PC(20:1_22:6)	PC	0.01513	-0.50122	0.01513	1.29719	serum	mouse
PC(22:6_13:0)	PC	0.00061845	-1.0428	0.00061845	1.59635	serum	mouse
PC(28:0)	PC	0.00074317	-2.1637	0.00074317	1.59967	serum	mouse
PC(30:0e)	PC	2.06E-05	-0.68926	2.0577e-05	1.69029	serum	mouse
PC(30:1)	PC	0.0050483	-1.8045	0.0050483	1.3987	serum	mouse
PC(31:0)	PC	0.00020817	-0.71751	0.00020817	1.59879	serum	mouse
PC(31:0e)	PC	0.0038386	-0.5453	0.0038386	1.41335	serum	mouse
PC(31:1)	PC	0.00013265	-1.1442	0.00013265	1.63886	serum	mouse
PC(31:3)	PC	0.001651	-1.6152	0.001651	1.52227	serum	mouse
PC(32:0e)	PC	0.0002199	-0.52511	0.0002199	1.57748	serum	mouse
PC(32:3)	PC	9.37E-06	-1.2685	9.3712E-06	1.71562	serum	mouse
PC(33:0e)	PC	0.0019428	-1.117	0.0019428	1.50015	serum	mouse
PC(33:1)	PC	0.00095944	-0.81308	0.00095944	1.59734	serum	mouse
PC(33:1e)	PC	5.96E-05	-1.2219	5.9583e-05	1.67943	serum	mouse
PC(33:5)	PC	0.0012378	-1.7526	0.0012378	1.51927	serum	mouse
PC(34:0e)	PC	0.00029365	-0.62578	0.00029365	1.57245	serum	mouse
PC(34:4)	PC	0.0047527	-0.59847	0.0047527	1.41896	serum	mouse
PC(34:5)	PC	3.11E-06	-0.92215	3.1051E-06	1.69936	serum	mouse
PC(35:0)	PC	0.00011436	-0.99797	0.00011436	1.6386	serum	mouse
PC(35:2e)	PC	0.00031341	-0.80646	0.00031341	1.57198	serum	mouse
PC(35:5)	PC	0.0034313	-0.93356	0.0034313	1.49337	serum	mouse
PC(36:0e)	PC	0.00078528	-0.86735	0.00078528	1.55186	serum	mouse
PC(36:1e)	PC	3.48E-05	-0.77931	3.4808e-05	1.65349	serum	mouse
PC(36:2e)	PC	0.0001833	-0.53028	0.0001833	1.62564	serum	mouse
PC(36:6)	PC	0.013295	-1.1582	0.013295	1.32252	serum	mouse
PC(36:7)	PC	0.010446	-1.067	0.010446	1.33731	serum	mouse
PC(37:0)	PC	0.0184	-0.63615	0.0184	1.2901	serum	mouse
PC(37:2)	PC	0.0048518	-0.86916	0.0048518	1.45048	serum	mouse
PC(37:2e)	PC	0.049912	-0.82069	0.049912	1.05121	serum	mouse
PC(37:3)	PC	0.00058917	-0.74728	0.00058917	1.58474	serum	mouse
PC(37:4)	PC	0.016741	-0.54457	0.016741	1.26165	serum	mouse
PC(37:4e)	PC	0.027555	-0.66248	0.027555	1.15722	serum	mouse
PC(37:5)	PC	0.016687	-0.83865	0.016687	1.29203	serum	mouse
PC(37:5e)	PC	0.0005873	-0.71663	0.0005873	1.56163	serum	mouse
PC(38:9)	PC	0.036113	-0.64636	0.036113	1.2325	serum	mouse
PC(39:3)	PC	0.0029815	-0.9264	0.0029815	1.51372	serum	mouse
PC(40:1e)	PC	0.00038697	-0.88518	0.00038697	1.57821	serum	mouse
PC(41:5)	PC	0.0017948	-0.69059	0.0017948	1.50103	serum	mouse
PC(41:6)	PC	0.011093	-0.50562	0.011093	1.30656	serum	mouse
PE(14:0p_20:4)	PE	0.015274	-2.0474	0.015274	1.28312	serum	mouse
PE(14:0p_22:6)	PE	0.0012157	-1.3008	0.0012157	1.57113	serum	mouse
PE(16:0_18:2)	PE	8.02E-05	-1.3075	8.0176e-05	1.65856	serum	mouse
PE(16:0_20:3)	PE	0.00061845	-1.0428	0.00061845	1.59635	serum	mouse
PE(16:0_20:4)	PE	0.0029168	-0.69518	0.0029168	1.49177	serum	mouse
PE(16:0_20:5)	PE	6.50E-05	-1.3089	6.4992e-05	1.66281	serum	mouse
PE(16:0_22:6)	PE	0.0025	-0.80327	0.0025	1.48495	serum	mouse
PE(16:0e_18:2)	PE	1.95E-06	-1.2608	1.9469E-06	1.71704	serum	mouse
PE(16:0e_22:4)	PE	2.62E-05	-0.88232	2.6226e-05	1.63968	serum	mouse
PE(16:0e_22:5)	PE	0.00014939	-0.88905	0.00014939	1.66054	serum	mouse
PE(16:0p_16:0)	PE	0.014708	-1.2415	0.014708	1.35055	serum	mouse
PE(16:0p_22:6)	PE	0.001045	-0.6045	0.001045	1.5744	serum	mouse
PE(16:1e_18:2)	PE	0.0039221	-0.68107	0.0039221	1.46375	serum	mouse
PE(16:1e_22:5)	PE	0.0057675	-0.54512	0.0057675	1.45294	serum	mouse
PE(17:0_20:4)	PE	0.0043226	-1.0433	0.0043226	1.43667	serum	mouse
PE(17:0_22:6)	PE	0.010419	-1.3224	0.010419	1.37135	serum	mouse
PE(18:0_18:1)	PE	0.0082134	-0.82549	0.0082134	1.41411	serum	mouse
PE(18:0_20:3)	PE	2.32E-05	-1.2508	2.3161e-05	1.69948	serum	mouse
PE(18:0_20:5)	PE	0.0010163	-1.7334	0.0010163	1.55224	serum	mouse
PE(18:0_22:5)	PE	0.01988	-1.4673	0.01988	1.3244	serum	mouse
PE(18:0e_16:0)	PE	0.00058755	-1.0905	0.00058755	1.56198	serum	mouse
PE(18:0e_18:1)	PE	2.37E-05	-1.9722	2.3686e-05	1.64686	serum	mouse
PE(18:0e_18:2)	PE	5.75E-06	-1.0116	5.7548E-06	1.71357	serum	mouse
PE(18:0e_20:1)	PE	0.00049972	-1.3023	0.00049972	1.53818	serum	mouse
PE(18:0e_20:4)	PE	0.00062299	-0.53502	0.00062299	1.5859	serum	mouse
PE(18:0e_20:5)	PE	0.0024927	-1.0612	0.0024927	1.52065	serum	mouse
PE(18:0e_22:4)	PE	0.040396	-0.54296	0.040396	1.07909	serum	mouse
PE(18:0e_22:5)	PE	0.00068291	-0.74037	0.00068291	1.54319	serum	mouse
PE(18:0p_18:2)	PE	0.00028681	-0.59215	0.00028681	1.63918	serum	mouse
PE(18:0p_20:3)	PE	0.016167	-1.155	0.016167	1.34388	serum	mouse
PE(18:1_18:2)	PE	0.0084077	-0.8869	0.0084077	1.37998	serum	mouse
PE(18:1_20:3)	PE	0.0022609	-1.1142	0.0022609	1.5321	serum	mouse
PE(18:1_20:4)	PE	0.012468	-0.82106	0.012468	1.38122	serum	mouse
PE(18:1_22:6)	PE	0.00094434	-1.0858	0.00094434	1.55936	serum	mouse
PE(18:1e_18:2)	PE	0.00094065	-0.58416	0.00094065	1.5558	serum	mouse
PE(18:1e_20:1)	PE	0.020661	-1.4969	0.020661	1.30084	serum	mouse
PE(18:1e_20:5)	PE	0.016638	-0.79965	0.016638	1.35898	serum	mouse
PE(18:1p_22:6)	PE	0.005159	-0.63805	0.005159	1.4601	serum	mouse
PE(18:2e_20:4)	PE	0.0019345	-0.75978	0.0019345	1.54342	serum	mouse
PE(19:0_18:2)	PE	0.0094287	-1.1662	0.0094287	1.38188	serum	mouse
PE(19:0_20:4)	PE	0.0077483	-1.0646	0.0077483	1.36289	serum	mouse
PE(20:0_20:4)	PE	0.016161	-0.78879	0.016161	1.38392	serum	mouse
PE(20:0e_16:0)	PE	0.014863	-0.81464	0.014863	1.31527	serum	mouse
PE(20:0e_20:4)	PE	0.0095656	-0.57447	0.0095656	1.31507	serum	mouse
PE(20:0p_18:2)	PE	0.00026381	-0.66037	0.00026381	1.57777	serum	mouse
PE(20:0p_20:5)	PE	0.003244	-0.73023	0.003244	1.50972	serum	mouse
PE(20:1_18:2)	PE	0.0048012	-1.0899	0.0048012	1.42353	serum	mouse
PE(32:0)	PE	0.00088796	-1.7347	0.00088796	1.56082	serum	mouse
PE(32:1e)	PE	0.0044574	-1.2553	0.0044574	1.47035	serum	mouse
PE(36:1e)	PE	0.00042716	-1.0593	0.00042716	1.55375	serum	mouse
PG(48:3)	PG	0.037308	-0.71629	0.037308	1.11135	serum	mouse
PI(16:0_22:4)	PI	0.04601	-0.55646	0.04601	1.15281	serum	mouse
PI(18:0_18:0)	PI	0.0065374	-0.78735	0.0065374	1.43562	serum	mouse
PI(18:1_18:2)	PI	0.001695	-0.51607	0.001695	1.49711	serum	mouse
PIP(14:0e_16:0)	PIP	0.015748	-0.78885	0.015748	1.29746	serum	mouse
PS(18:2_22:6)	PS	0.0037455	-0.86254	0.0037455	1.43987	serum	mouse
PS(37:3)	PS	0.008835	-1.0418	0.008835	1.3922	serum	mouse
PS(38:3e)	PS	8.19E-06	-1.3756	8.1889E-06	1.6593	serum	mouse
PS(38:4)	PS	0.031812	-0.68689	0.031812	1.18064	serum	mouse
PS(38:4e)	PS	5.69E-05	-0.75891	5.6918e-05	1.64447	serum	mouse
SM(d17:1_24:1)	SM	0.0029553	-0.82233	0.0029553	1.43324	serum	mouse
SM(d18:1_23:0)	SM	0.0001533	-0.71929	0.0001533	1.61353	serum	mouse
SM(d28:1)	SM	0.011561	-1.7678	0.011561	1.3781	serum	mouse
SM(d30:1)	SM	0.00021294	-1.0145	0.00021294	1.63991	serum	mouse
SM(d31:1)	SM	1.61E-05	-0.78966	1.6077e-05	1.69958	serum	mouse
SM(d32:2)	SM	0.00049351	-0.57375	0.00049351	1.5992	serum	mouse
SM(d33:0)	SM	0.028879	-0.77533	0.028879	1.1733	serum	mouse
SM(d34:4)	SM	0.0019521	-0.54763	0.0019521	1.52682	serum	mouse
SM(d36:0)	SM	0.00022972	-0.83168	0.00022972	1.62087	serum	mouse
SM(d38:1)	SM	0.001456	-0.87404	0.001456	1.5014	serum	mouse
SM(d38:4)	SM	0.00015754	-1.6229	0.00015754	1.57472	serum	mouse
SM(d39:1)	SM	0.00018395	-0.73679	0.00018395	1.61996	serum	mouse
SM(d39:2)	SM	0.0023997	-1.6441	0.0023997	1.46086	serum	mouse
SM(d40:0)	SM	0.00098217	-1.1148	0.00098217	1.52867	serum	mouse
SM(d40:2)	SM	0.00084209	-1.2018	0.00084209	1.51909	serum	mouse
SM(d40:3)	SM	0.02314	-0.77116	0.02314	1.17599	serum	mouse
SM(d41:1)	SM	0.00067448	-0.63638	0.00067448	1.52039	serum	mouse
SM(d41:2)	SM	0.001031	-0.72624	0.001031	1.50481	serum	mouse
SM(d41:4)	SM	0.0078951	-0.65859	0.0078951	1.32172	serum	mouse
SM(d42:6)	SM	0.018252	-1.3096	0.018252	1.21203	serum	mouse
SM(d43:1)	SM	0.00072222	-1.5217	0.00072222	1.582	serum	mouse
SM(d43:5)	SM	0.0043893	-0.57813	0.0043893	1.36284	serum	mouse
SM(d44:3)	SM	0.017824	-0.58203	0.017824	1.27537	serum	mouse
SM(t33:1)	SM	0.00017781	-0.59102	0.00017781	1.58369	serum	mouse
SM(t42:1)	SM	0.00018744	-0.80831	0.00018744	1.62653	serum	mouse
SM(t42:2)	SM	0.00083167	-1.3237	0.00083167	1.48552	serum	mouse
SQDG(51:14)	SQDG	0.042186	-0.54512	0.042186	1.13768	serum	mouse
TG(10:0_18:2_18:2)	TG	0.030621	-1.0357	0.030621	1.18745	serum	mouse
TG(14:0_22:6_22:6)	TG	0.033755	-2.0294	0.033755	1.15843	serum	mouse
TG(14:0e_16:0_18:2)	TG	0.011383	-0.83745	0.011383	1.38062	serum	mouse
TG(15:0_18:2_20:5)	TG	0.00012279	-0.59151	0.00012279	1.6461	serum	mouse
TG(16:0_10:0_18:2)	TG	0.022436	-1.3051	0.022436	1.24032	serum	mouse
TG(16:0_12:0_22:6)	TG	0.029669	-1.4563	0.029669	1.29049	serum	mouse
TG(16:0_14:0_22:6)	TG	0.039552	-0.74842	0.039552	1.21888	serum	mouse
TG(16:0_16:1_18:2)	TG	0.025111	-0.5553	0.025111	1.30226	serum	mouse
TG(16:0_18:2_20:5)	TG	0.0010839	-0.91449	0.0010839	1.565	serum	mouse
TG(16:0_18:3_22:6)	TG	0.002215	-0.69379	0.002215	1.53941	serum	mouse
TG(16:0_8:0_18:2)	TG	0.0022409	-1.4562	0.0022409	1.43774	serum	mouse
TG(16:0e_16:0_16:0)	TG	0.0032003	-0.60966	0.0032003	1.44535	serum	mouse
TG(16:1_16:1_20:4)	TG	0.024667	-0.5526	0.024667	1.30407	serum	mouse
TG(18:2_13:0_18:2)	TG	0.00056949	-0.92318	0.00056949	1.57348	serum	mouse
TG(18:2_13:0_20:4)	TG	0.0118	-1.1209	0.0118	1.38549	serum	mouse
TG(18:2_14:1_22:6)	TG	0.00013703	-1.9627	0.00013703	1.66039	serum	mouse
TG(18:2_14:2_22:6)	TG	0.0021638	-1.8996	0.0021638	1.49413	serum	mouse
TG(18:2_14:3_18:2)	TG	0.031069	-1.2984	0.031069	1.27734	serum	mouse
TG(18:3_18:2_20:5)	TG	4.31E-06	-1.1315	4.3113E-06	1.71828	serum	mouse
TG(18:3_18:3_22:1)	TG	0.00012244	-2.1482	0.00012244	1.64743	serum	mouse
TG(18:3_20:5_20:5)	TG	0.0019895	-2.6214	0.0019895	1.54405	serum	mouse
TG(18:4_20:5_20:5)	TG	2.95E-05	-2.5884	2.9542e-05	1.6992	serum	mouse
TG(20:2e_18:3_18:3)	TG	0.0036413	-0.9613	0.0036413	1.44633	serum	mouse
TG(20:5_18:2_18:2)	TG	3.04E-06	-0.70129	3.0443E-06	1.71257	serum	mouse
TG(20:5_18:2_20:5)	TG	3.04E-06	-0.70129	3.0443E-06	1.71257	serum	mouse
TG(20:5_18:2_22:6)	TG	0.025837	-0.57494	0.025837	1.20376	serum	mouse
TG(20:5_20:5_22:6)	TG	0.0265	-1.2629	0.0265	1.23284	serum	mouse
TG(44:8e)	TG	0.020087	-1.0179	0.020087	1.29487	serum	mouse
TG(51:6)	TG	0.041125	-0.96832	0.041125	1.18161	serum	mouse
TG(52:9)	TG	0.0034098	-3.1618	0.0034098	1.4622	serum	mouse
TG(53:9)	TG	0.0005391	-1.6199	0.0005391	1.61651	serum	mouse
TG(55:9)	TG	0.042326	-1.105	0.042326	1.22088	serum	mouse
TG(56:11)	TG	0.00083648	-1.5666	0.00083648	1.5803	serum	mouse
TG(57:10)	TG	0.0024116	-1.1665	0.0024116	1.51019	serum	mouse
TG(59:12)	TG	0.00046899	-1.2832	0.00046899	1.60907	serum	mouse
dMePE(16:0_22:5)	dMePE	0.0065897	-1.274	0.0065897	1.40416	serum	mouse
dMePE(16:1_18:2)	dMePE	0.0053183	-1.0721	0.0053183	1.44044	serum	mouse
dMePE(19:0_18:2)	dMePE	0.011132	-0.88642	0.011132	1.39862	serum	mouse
dMePE(20:1e_22:6)	dMePE	0.033141	-1.6112	0.033141	1.1542	serum	mouse
dMePE(38:3e)	dMePE	0.0086395	-1.139	0.0086395	1.29776	serum	mouse
phSM(t38:5)	phSM	0.001281	-1.1347	0.001281	1.49829	serum	mouse
BisMePA(37:5)	BisMePA	0.00032767	0.62395	0.00032767	1.68603	serum	human
BisMePA(38:7e)	BisMePA	3.37E-06	1.0861	3.37E-06	2.17276	serum	human
BisMePA(42:9e)	BisMePA	0.03828	0.68167	0.03828	1.04602	serum	human
CL(80:10)	CL	0.0073833	1.0307	0.0073833	1.34531	serum	human
CL(81:5)	CL	4.14E-05	0.7528	4.14E-05	1.95738	serum	human
CL(82:11)	CL	0.0015806	1.5221	0.0015806	1.62102	serum	human
CL(86:12)	CL	0.026223	0.53641	0.026223	1.12249	serum	human
Cer(d38:8)	Cer	5.85E-06	0.515	5.85E-06	2.10608	serum	human
Cer(d42:4)	Cer	0.015587	0.63632	0.015587	1.28876	serum	human
Cer(m17:1_17:1)	Cer	0.0031057	0.85866	0.0031057	1.5583	serum	human
Cer(m18:1_24:2)	Cer	0.0045002	0.89156	0.0045002	1.52053	serum	human
CerG2GNAc1(d32:1)	CerG2GNAc1	0.00022699	0.51908	0.00022699	1.80805	serum	human
CerG2GNAc1(d36:1)	CerG2GNAc1	0.00071989	0.68086	0.00071989	1.71412	serum	human
CerG2GNAc1(d36:3)	CerG2GNAc1	0.00061634	0.89867	0.00061634	1.61964	serum	human
CerP(d35:2)	CerP	0.00023682	0.85747	0.00023682	1.82176	serum	human
DG(34:2e)	DG	0.032857	0.59186	0.032857	1.15325	serum	human
Hex1Cer(d16:0_20:5)	Hex1Cer	0.00029953	0.90791	0.00029953	1.79195	serum	human
Hex1Cer(d16:0_22:5)	Hex1Cer	0.018047	0.5179	0.018047	1.15048	serum	human
Hex1Cer(d16:1_20:4)	Hex1Cer	0.0031518	0.57894	0.0031518	1.51051	serum	human
Hex1Cer(d33:1)	Hex1Cer	0.0031173	1.1247	0.0031173	1.47208	serum	human
Hex1Cer(d41:3)	Hex1Cer	0.002127	0.60562	0.002127	1.49906	serum	human
Hex1Cer(d42:2)	Hex1Cer	0.00075203	0.53688	0.00075203	1.53734	serum	human
Hex1Cer(d42:2+O)	Hex1Cer	0.00070966	0.52065	0.00070966	1.60838	serum	human
Hex1Cer(d42:3)	Hex1Cer	0.00077587	0.67414	0.00077587	1.61835	serum	human
Hex1Cer(t16:0_20:4)	Hex1Cer	0.00027176	1.1677	0.00027176	1.84119	serum	human
Hex1Cer(t20:1_20:4)	Hex1Cer	0.011464	0.6638	0.011464	1.2895	serum	human
Hex1Cer(t33:1)	Hex1Cer	0.0016882	0.55906	0.0016882	1.60265	serum	human
Hex1Cer(t36:1)	Hex1Cer	6.94E-06	0.66347	6.94E-06	2.02122	serum	human
Hex1Cer(t36:2)	Hex1Cer	3.00E-08	1.0328	3.00E-08	2.3636	serum	human
Hex1Cer(t38:2)	Hex1Cer	1.06E-05	0.78074	1.06E-05	2.0627	serum	human
Hex1Cer(t38:3)	Hex1Cer	0.013792	1.3114	0.013792	1.31803	serum	human
Hex1Cer(t38:4)	Hex1Cer	0.0040518	0.51437	0.0040518	1.51299	serum	human
Hex2Cer(d18:1_24:2)	Hex2Cer	0.020578	0.59396	0.020578	1.18747	serum	human
Hex2Cer(d32:1)	Hex2Cer	0.00054342	0.57212	0.00054342	1.71471	serum	human
Hex2Cer(d42:3)	Hex2Cer	0.0018413	1.8811	0.0018413	1.65207	serum	human
Hex3Cer(d18:2_24:1)	Hex3Cer	0.0087218	0.54172	0.0087218	1.31126	serum	human
Hex3Cer(d34:1)	Hex3Cer	0.0072107	0.66747	0.0072107	1.33896	serum	human
LPC(14:0)	LPC	7.26E-05	0.89709	7.26E-05	1.90655	serum	human
LPC(15:0)	LPC	0.0014043	0.7853	0.0014043	1.57208	serum	human
LPC(16:0e)	LPC	5.78E-05	0.59001	5.78E-05	1.94741	serum	human
LPC(16:1)	LPC	3.22E-05	0.96381	3.22E-05	1.85911	serum	human
LPC(16:1e)	LPC	2.00E-07	0.971	2.00E-07	2.24559	serum	human
LPC(17:0)	LPC	0.00032099	0.58894	0.00032099	1.72674	serum	human
LPC(17:1)	LPC	0.00046339	0.90329	0.00046339	1.65817	serum	human
LPC(18:0e)	LPC	8.27E-05	0.58142	8.27E-05	1.96813	serum	human
LPC(18:1)	LPC	0.00070754	0.50606	0.00070754	1.60201	serum	human
LPC(18:1e)	LPC	6.43E-05	0.66519	6.43E-05	1.91979	serum	human
LPC(18:2)	LPC	0.036998	0.53956	0.036998	1.13622	serum	human
LPC(18:2e)	LPC	0.0020666	0.75892	0.0020666	1.49025	serum	human
LPC(18:3e)	LPC	3.10E-05	0.63495	3.10E-05	1.90381	serum	human
LPC(19:0)	LPC	0.00050398	0.58325	0.00050398	1.6962	serum	human
LPC(19:1)	LPC	0.0043185	0.50336	0.0043185	1.37343	serum	human
LPC(20:1e)	LPC	0.0121	0.53228	0.0121	1.2727	serum	human
LPC(20:2)	LPC	0.00010921	0.76596	0.00010921	1.87355	serum	human
LPC(20:3)	LPC	0.00043488	1.0788	0.00043488	1.66542	serum	human
LPC(20:5)	LPC	0.033518	0.93562	0.033518	1.1037	serum	human
LPC(26:0)	LPC	0.00041657	0.66307	0.00041657	1.75705	serum	human
LPC(26:1)	LPC	0.0082439	0.64133	0.0082439	1.31373	serum	human
LPC(28:0)	LPC	0.029671	0.57395	0.029671	1.14971	serum	human
LPC(30:0)	LPC	0.005388	0.62897	0.005388	1.42627	serum	human
LPE(16:0)	LPE	5.46E-07	0.71074	5.46E-07	2.29489	serum	human
LPE(18:1)	LPE	0.036049	0.57453	0.036049	1.07337	serum	human
LPE(18:2)	LPE	0.0011257	0.76401	0.0011257	1.61067	serum	human
LPE(20:3)	LPE	0.0004208	0.7814	0.0004208	1.71146	serum	human
LPE(20:4)	LPE	0.0017051	0.54906	0.0017051	1.59919	serum	human
LPE(20:5)	LPE	0.017516	1.2465	0.017516	1.28172	serum	human
LdMePE(14:0)	LdMePE	2.50E-05	1.0274	2.50E-05	1.98526	serum	human
LdMePE(16:1)	LdMePE	0.0033166	0.63192	0.0033166	1.47895	serum	human
LdMePE(18:1)	LdMePE	0.0005644	0.54779	0.0005644	1.64438	serum	human
LdMePE(18:2)	LdMePE	0.0061205	0.68804	0.0061205	1.46976	serum	human
LdMePE(20:3)	LdMePE	0.0029191	0.90991	0.0029191	1.42452	serum	human
MGDG(36:2e)	MGDG	0.02197	0.53114	0.02197	1.1859	serum	human
MGDG(37:5)	MGDG	0.0029282	0.5069	0.0029282	1.46943	serum	human
MGDG(38:2e)	MGDG	0.0013892	0.53304	0.0013892	1.50286	serum	human
MGDG(38:3e)	MGDG	1.30E-05	0.84233	1.30E-05	2.07931	serum	human
MGDG(38:6e)	MGDG	7.84E-08	1.0063	7.84E-08	2.31053	serum	human
MGDG(40:6e)	MGDG	1.52E-05	0.7256	1.52E-05	2.0308	serum	human
MGMG(39:1)	MGMG	0.015025	0.76397	0.015025	1.2569	serum	human
MGMG(39:2)	MGMG	4.46E-05	0.9388	4.46E-05	2.01249	serum	human
MePC(27:0)	MePC	0.0058351	1.8153	0.0058351	1.34501	serum	human
MePC(28:0)	MePC	0.0088856	0.81865	0.0088856	1.36537	serum	human
MePC(28:2)	MePC	0.00028642	1.4852	0.00028642	1.67624	serum	human
MePC(29:0)	MePC	0.022084	0.78428	0.022084	1.13198	serum	human
MePC(29:1)	MePC	0.00099751	2.0513	0.00099751	1.53913	serum	human
MePC(30:1)	MePC	0.0019092	0.80116	0.0019092	1.48508	serum	human
MePC(30:2e)	MePC	1.06E-05	0.68242	1.06E-05	2.05258	serum	human
MePC(30:3e)	MePC	1.40E-07	0.91662	1.40E-07	2.28918	serum	human
MePC(31:1)	MePC	0.0026765	0.73651	0.0026765	1.44528	serum	human
MePC(31:1e)	MePC	0.0055376	0.89579	0.0055376	1.35446	serum	human
MePC(31:2)	MePC	0.012761	1.4198	0.012761	1.23843	serum	human
MePC(32:2)	MePC	0.0074206	1.0081	0.0074206	1.39787	serum	human
MePC(32:2e)	MePC	0.013412	0.67693	0.013412	1.29791	serum	human
MePC(33:0e)	MePC	0.0031213	0.53175	0.0031213	1.3935	serum	human
MePC(33:2)	MePC	0.04506	0.75596	0.04506	1.0726	serum	human
MePC(33:3)	MePC	0.00032125	1.014	0.00032125	1.7595	serum	human
MePC(33:5)	MePC	0.021193	0.59557	0.021193	1.18707	serum	human
MePC(33:7)	MePC	0.0096831	0.5654	0.0096831	1.39186	serum	human
MePC(34:1e)	MePC	0.001007	0.65758	0.001007	1.67519	serum	human
MePC(35:0e)	MePC	0.0011413	0.52604	0.0011413	1.53041	serum	human
MePC(35:3)	MePC	0.0015734	0.62211	0.0015734	1.49026	serum	human
MePC(35:3e)	MePC	0.0011285	0.59783	0.0011285	1.60757	serum	human
MePC(35:5)	MePC	0.02642	0.82404	0.02642	1.17102	serum	human
MePC(35:6)	MePC	0.0044794	0.78603	0.0044794	1.46008	serum	human
MePC(36:0)	MePC	0.0054131	0.62934	0.0054131	1.31397	serum	human
MePC(36:1)	MePC	0.0063701	0.73226	0.0063701	1.39708	serum	human
MePC(36:10)	MePC	0.0076171	0.76098	0.0076171	1.3833	serum	human
MePC(36:4e)	MePC	0.010961	1.0766	0.010961	1.35786	serum	human
MePC(36:5)	MePC	0.014243	0.61628	0.014243	1.24553	serum	human
MePC(36:8)	MePC	3.17E-05	1.8331	3.17E-05	1.97152	serum	human
MePC(37:0e)	MePC	0.0010679	0.57994	0.0010679	1.52733	serum	human
MePC(37:3e)	MePC	0.0022869	0.54898	0.0022869	1.63005	serum	human
MePC(37:5e)	MePC	9.12E-08	1.115	9.12E-08	2.33557	serum	human
MePC(37:6)	MePC	0.00085307	0.64979	0.00085307	1.60888	serum	human
MePC(38:1)	MePC	0.014453	0.61167	0.014453	1.16794	serum	human
MePC(38:6e)	MePC	0.00056168	2.7158	0.00056168	1.82663	serum	human
MePC(39:0e)	MePC	0.00015277	0.65136	0.00015277	1.78906	serum	human
MePC(39:3)	MePC	0.00035136	0.52242	0.00035136	1.76101	serum	human
MePC(39:5)	MePC	0.00014691	0.8568	0.00014691	1.85176	serum	human
MePC(39:7)	MePC	0.013164	0.5513	0.013164	1.2735	serum	human
MePC(40:4)	MePC	9.19E-07	2.1157	9.19E-07	2.25926	serum	human
MePC(41:1e)	MePC	0.00047377	0.5906	0.00047377	1.62069	serum	human
MePC(41:2)	MePC	0.028149	0.50787	0.028149	1.06942	serum	human
MePC(41:5e)	MePC	0.049932	0.57356	0.049932	1.12914	serum	human
MePC(43:1e)	MePC	0.00023781	1.3926	0.00023781	1.66329	serum	human
MePC(43:2)	MePC	0.00018169	0.87187	0.00018169	1.82169	serum	human
MePC(43:2e)	MePC	0.046233	0.54974	0.046233	1.01212	serum	human
MePC(43:3e)	MePC	4.56E-05	0.85262	4.56E-05	1.93514	serum	human
MePC(43:5e)	MePC	0.012944	0.74137	0.012944	1.38325	serum	human
PA(30:0_20:4)	PA	0.011766	0.61137	0.011766	1.21475	serum	human
PC(10:1e_16:0)	PC	0.0075016	0.64439	0.0075016	1.32838	serum	human
PC(14:0_18:2)	PC	3.21E-05	0.79233	3.21E-05	1.94239	serum	human
PC(14:0_20:4)	PC	0.00060544	0.98681	0.00060544	1.61902	serum	human
PC(14:0_22:6)	PC	0.0047145	0.77853	0.0047145	1.45652	serum	human
PC(14:1e_22:6)	PC	0.00016945	1.5802	0.00016945	1.91507	serum	human
PC(15:0_16:0)	PC	0.048369	0.53435	0.048369	1.08229	serum	human
PC(15:0_18:1)	PC	0.0022529	0.66265	0.0022529	1.46431	serum	human
PC(16:0_14:0)	PC	0.01707	0.81057	0.01707	1.17525	serum	human
PC(16:0_16:1)	PC	0.0025449	0.50663	0.0025449	1.36738	serum	human
PC(16:0e_20:3)	PC	0.0023821	0.72447	0.0023821	1.44726	serum	human
PC(16:1_18:2)	PC	0.00030832	1.0181	0.00030832	1.7636	serum	human
PC(16:1_22:6)	PC	0.0014531	1.0004	0.0014531	1.67674	serum	human
PC(16:1e_16:1)	PC	0.0012501	0.6383	0.0012501	1.55439	serum	human
PC(16:1e_18:1)	PC	4.52E-06	0.68252	4.52E-06	2.05395	serum	human
PC(16:1e_18:2)	PC	1.61E-08	1.271	1.61E-08	2.42413	serum	human
PC(16:1e_20:3)	PC	2.96E-07	0.99317	2.96E-07	2.30519	serum	human
PC(16:1e_22:5)	PC	0.0001398	0.57498	0.0001398	1.83586	serum	human
PC(17:0_18:3)	PC	1.97E-06	2.2307	1.97E-06	2.27058	serum	human
PC(17:0_20:3)	PC	0.0021494	0.52885	0.0021494	1.42053	serum	human
PC(17:1_18:2)	PC	0.0037397	0.6116	0.0037397	1.37521	serum	human
PC(18:0_22:4)	PC	0.0070474	0.50412	0.0070474	1.29929	serum	human
PC(18:0e_20:3)	PC	3.68E-05	0.80985	3.68E-05	1.87391	serum	human
PC(18:1e_18:1)	PC	0.00019247	0.64265	0.00019247	1.78291	serum	human
PC(18:1e_20:3)	PC	3.49E-07	0.8813	3.49E-07	2.20227	serum	human
PC(18:1e_22:5)	PC	1.88E-06	0.90889	1.88E-06	2.22212	serum	human
PC(18:2_22:6)	PC	0.0035095	0.70567	0.0035095	1.45608	serum	human
PC(18:3e_24:2)	PC	0.0066487	0.5837	0.0066487	1.34746	serum	human
PC(19:2)	PC	0.003302	0.83189	0.003302	1.38683	serum	human
PC(20:1e_20:4)	PC	0.042419	0.57308	0.042419	1.1727	serum	human
PC(20:4_22:6)	PC	0.012234	0.5632	0.012234	1.28849	serum	human
PC(20:5_13:0)	PC	0.002172	0.71564	0.002172	1.58564	serum	human
PC(20:5_18:2)	PC	0.0068777	1.1176	0.0068777	1.35039	serum	human
PC(21:3)	PC	0.018186	0.93182	0.018186	1.10042	serum	human
PC(22:1_20:4)	PC	0.031666	0.62325	0.031666	1.03432	serum	human
PC(22:4_20:4)	PC	1.36E-05	1.0196	1.36E-05	1.97005	serum	human
PC(24:1_20:4)	PC	0.0056432	2.9671	0.0056432	1.5445	serum	human
PC(24:5e)	PC	4.10E-05	0.81391	4.10E-05	1.90747	serum	human
PC(25:0)	PC	0.011447	1.4712	0.011447	1.39427	serum	human
PC(26:2e)	PC	0.00023611	1.0431	0.00023611	1.80432	serum	human
PC(28:0)	PC	0.0039245	1.5684	0.0039245	1.40886	serum	human
PC(28:1)	PC	0.0085945	1.7726	0.0085945	1.33214	serum	human
PC(29:0)	PC	0.0047508	1.1364	0.0047508	1.41506	serum	human
PC(30:0)	PC	0.0010086	0.90947	0.0010086	1.58647	serum	human
PC(30:0e)	PC	0.00011752	0.71236	0.00011752	1.89814	serum	human
PC(30:1)	PC	0.00099107	2.0527	0.00099107	1.54012	serum	human
PC(30:1e)	PC	0.00085612	0.83728	0.00085612	1.69993	serum	human
PC(30:3)	PC	0.0058351	1.8153	0.0058351	1.34501	serum	human
PC(31:0)	PC	0.018195	0.65338	0.018195	1.19351	serum	human
PC(31:0e)	PC	0.0059784	0.72281	0.0059784	1.38428	serum	human
PC(31:1)	PC	0.0020074	0.93017	0.0020074	1.48148	serum	human
PC(31:3)	PC	0.010549	0.82266	0.010549	1.34237	serum	human
PC(32:2e)	PC	0.001913	0.73289	0.001913	1.56387	serum	human
PC(32:3)	PC	0.022084	0.78428	0.022084	1.13198	serum	human
PC(32:3e)	PC	0.0010776	0.92046	0.0010776	1.57399	serum	human
PC(32:4)	PC	0.023964	1.2395	0.023964	1.08178	serum	human
PC(33:0e)	PC	0.0010118	0.99746	0.0010118	1.67676	serum	human
PC(33:1e)	PC	0.00010602	1.0286	0.00010602	1.90512	serum	human
PC(33:3)	PC	0.00099033	0.99428	0.00099033	1.56498	serum	human
PC(33:3e)	PC	2.11E-05	1.9418	2.11E-05	1.91869	serum	human
PC(34:2e)	PC	0.01683	0.55932	0.01683	1.23365	serum	human
PC(34:3e)	PC	1.90E-07	0.95184	1.90E-07	2.26794	serum	human
PC(34:4e)	PC	0.0041317	0.96192	0.0041317	1.38754	serum	human
PC(34:5)	PC	4.81E-05	1.1178	4.81E-05	1.90283	serum	human
PC(34:5e)	PC	0.0070252	1.808	0.0070252	1.379	serum	human
PC(35:3)	PC	2.30E-05	1.1398	2.30E-05	1.92915	serum	human
PC(35:3e)	PC	0.012652	0.98008	0.012652	1.30276	serum	human
PC(35:4e)	PC	0.043943	0.86129	0.043943	1.05099	serum	human
PC(35:5)	PC	0.0068523	1.0176	0.0068523	1.40865	serum	human
PC(36:2e)	PC	0.00071168	0.76453	0.00071168	1.71329	serum	human
PC(36:3e)	PC	0.00013273	0.70318	0.00013273	1.81428	serum	human
PC(36:6e)	PC	0.048484	0.79198	0.048484	1.04177	serum	human
PC(36:7)	PC	0.00066589	1.0137	0.00066589	1.60348	serum	human
PC(37:1)	PC	0.019213	0.81285	0.019213	1.25167	serum	human
PC(37:3)	PC	1.10E-05	0.97211	1.10E-05	1.95022	serum	human
PC(37:3e)	PC	0.0010613	0.99281	0.0010613	1.55499	serum	human
PC(37:4)	PC	8.42E-05	0.85717	8.42E-05	1.94367	serum	human
PC(37:5)	PC	0.0062087	0.60857	0.0062087	1.37571	serum	human
PC(38:3e)	PC	7.11E-07	0.62144	7.11E-07	2.18957	serum	human
PC(38:8)	PC	0.024621	0.84775	0.024621	1.1818	serum	human
PC(38:9)	PC	0.0040172	0.78581	0.0040172	1.48179	serum	human
PC(40:10)	PC	0.0038459	1.6306	0.0038459	1.41721	serum	human
PC(40:3e)	PC	0.00060746	0.54791	0.00060746	1.61807	serum	human
PC(40:4e)	PC	0.00034601	0.53057	0.00034601	1.77754	serum	human
PC(40:8)	PC	0.0026104	0.54224	0.0026104	1.49213	serum	human
PC(40:9)	PC	0.0010758	0.63387	0.0010758	1.58422	serum	human
PC(41:4)	PC	0.00090334	0.54418	0.00090334	1.57214	serum	human
PC(42:0)	PC	0.017776	2.0753	0.017776	1.36555	serum	human
PC(42:10)	PC	0.0044711	0.66734	0.0044711	1.43978	serum	human
PC(42:6e)	PC	0.00011178	0.66226	0.00011178	1.92317	serum	human
PC(42:7e)	PC	9.07E-05	0.938	9.07E-05	1.92567	serum	human
PC(42:9)	PC	0.0083303	0.51727	0.0083303	1.25629	serum	human
PC(43:5e)	PC	0.0090555	0.77186	0.0090555	1.41184	serum	human
PC(44:10)	PC	0.031913	0.65833	0.031913	1.04365	serum	human
PC(44:11)	PC	0.027368	0.82967	0.027368	1.04273	serum	human
PC(44:3e)	PC	0.0005864	0.54916	0.0005864	1.65496	serum	human
PC(44:4e)	PC	0.00017552	0.55012	0.00017552	1.8136	serum	human
PC(44:5)	PC	0.024536	0.52287	0.024536	1.09272	serum	human
PC(46:5)	PC	8.11E-05	0.95677	8.11E-05	1.90088	serum	human
PC(46:6)	PC	0.0037192	0.83201	0.0037192	1.52612	serum	human
PC(8:1e_12:2)	PC	0.00053886	0.85686	0.00053886	1.59267	serum	human
PE(14:0e_22:6)	PE	0.014421	0.93987	0.014421	1.35329	serum	human
PE(14:1e_20:4)	PE	0.026368	0.84389	0.026368	1.21753	serum	human
PE(15:0_22:6)	PE	0.034518	0.80282	0.034518	1.19506	serum	human
PE(16:0_16:1)	PE	0.0063164	1.3741	0.0063164	1.37813	serum	human
PE(16:0_20:5)	PE	0.0023638	0.70798	0.0023638	1.57609	serum	human
PE(16:1_18:2)	PE	0.0001825	1.5011	0.0001825	1.85113	serum	human
PE(16:1e_18:2)	PE	0.013598	0.52311	0.013598	1.30487	serum	human
PE(18:0e_22:4)	PE	1.96E-05	0.68001	1.96E-05	2.09585	serum	human
PE(18:1_22:6)	PE	0.015829	0.59024	0.015829	1.32582	serum	human
PE(18:1e_20:5)	PE	0.018038	0.99034	0.018038	1.20974	serum	human
PE(18:1p_20:4)	PE	2.27E-05	0.95394	2.27E-05	1.94544	serum	human
PE(18:2_18:2)	PE	0.043336	0.82369	0.043336	1.07725	serum	human
PE(18:2_20:4)	PE	0.00604	0.84996	0.00604	1.42105	serum	human
PE(20:2e_22:6)	PE	0.048993	0.62206	0.048993	1.01496	serum	human
PE(34:1)	PE	0.0081551	0.75064	0.0081551	1.3412	serum	human
PE(36:3)	PE	0.028462	0.60482	0.028462	1.05714	serum	human
PE(37:2e)	PE	0.0075748	0.5652	0.0075748	1.32271	serum	human
PE(42:9e)	PE	0.038987	0.51875	0.038987	1.18418	serum	human
PI(16:0_20:3)	PI	0.0087312	0.63018	0.0087312	1.17386	serum	human
PI(16:0e_22:6)	PI	0.030978	0.56151	0.030978	1.17005	serum	human
PS(18:0_20:4)	PS	0.012871	1.6975	0.012871	1.3799	serum	human
PS(20:4_20:4)	PS	0.00071453	1.3269	0.00071453	1.70504	serum	human
PS(36:5e)	PS	0.025716	0.64754	0.025716	1.20826	serum	human
PS(38:5e)	PS	0.035225	0.80863	0.035225	1.21914	serum	human
PS(38:7)	PS	0.00069814	1.657	0.00069814	1.72538	serum	human
PS(40:6e)	PS	0.00057469	0.5954	0.00057469	1.60125	serum	human
SM(d18:1_22:1)	SM	1.67E-07	1.2251	1.67E-07	2.32758	serum	human
SM(d18:2_14:0)	SM	6.35E-05	0.86383	6.35E-05	1.8883	serum	human
SM(d18:2_23:0)	SM	0.0013711	0.8051	0.0013711	1.65334	serum	human
SM(d29:1)	SM	0.01289	0.70063	0.01289	1.3319	serum	human
SM(d30:1)	SM	0.013785	0.68526	0.013785	1.30421	serum	human
SM(d30:2)	SM	0.0050774	1.1931	0.0050774	1.35176	serum	human
SM(d31:1)	SM	0.0070105	0.72363	0.0070105	1.43796	serum	human
SM(d31:2)	SM	1.28E-05	1.0071	1.28E-05	2.03991	serum	human
SM(d32:2)	SM	6.93E-07	1.4082	6.93E-07	2.19788	serum	human
SM(d32:4)	SM	0.0041838	0.91164	0.0041838	1.46334	serum	human
SM(d33:2)	SM	0.00058441	0.64339	0.00058441	1.72199	serum	human
SM(d34:3)	SM	0.0094775	0.67013	0.0094775	1.39449	serum	human
SM(d34:5)	SM	6.74E-06	1.0155	6.74E-06	2.06274	serum	human
SM(d36:5)	SM	5.17E-05	0.62945	5.17E-05	1.86302	serum	human
SM(d37:2)	SM	9.07E-07	0.7966	9.07E-07	2.1922	serum	human
SM(d38:3)	SM	0.0057054	0.6872	0.0057054	1.46228	serum	human
SM(d40:3)	SM	0.0076211	0.59343	0.0076211	1.34427	serum	human
SM(d40:4)	SM	0.00012845	0.8351	0.00012845	1.87915	serum	human
SM(d40:7)	SM	0.028246	4.1689	0.028246	1.2758	serum	human
SM(d41:5)	SM	0.00060566	0.51407	0.00060566	1.70059	serum	human
SM(d42:4)	SM	0.017233	0.6597	0.017233	1.26205	serum	human
SM(d43:1)	SM	0.019228	0.64247	0.019228	1.31985	serum	human
SM(d44:3)	SM	9.05E-07	0.81264	9.05E-07	2.229	serum	human
SM(d44:7)	SM	0.0043382	0.67228	0.0043382	1.49078	serum	human
SM(t18:0_16:1)	SM	0.00080586	1.0863	0.00080586	1.71783	serum	human
SM(t34:2)	SM	0.00010652	0.54925	0.00010652	1.84629	serum	human
SM(t36:2)	SM	0.00062604	0.60361	0.00062604	1.68347	serum	human
SM(t36:4)	SM	0.015925	0.61911	0.015925	1.26677	serum	human
SM(t36:5)	SM	2.28E-05	0.98592	2.28E-05	1.98281	serum	human
SM(t40:7)	SM	7.22E-06	1.2468	7.22E-06	2.01393	serum	human
SM(t42:2)	SM	0.00087739	0.57194	0.00087739	1.61213	serum	human
SM(t42:3)	SM	0.033234	0.65202	0.033234	1.01548	serum	human
SQDG(43:6)	SQDG	0.00078164	1.5539	0.00078164	1.69088	serum	human
SQDG(45:8)	SQDG	0.0019587	0.98648	0.0019587	1.58597	serum	human
TG(11:0_18:1_20:4)	TG	0.017399	1.0175	0.017399	1.27308	serum	human
TG(12:0_14:0_18:3)	TG	0.03502	1.6262	0.03502	1.16124	serum	human
TG(15:0_14:0_18:3)	TG	0.038497	1.45	0.038497	1.07749	serum	human
TG(15:0_14:0_20:4)	TG	0.021216	0.98906	0.021216	1.1726	serum	human
TG(15:0_16:0_20:5)	TG	0.014074	0.50667	0.014074	1.25652	serum	human
TG(15:0_16:1_20:5)	TG	0.013745	0.5616	0.013745	1.25836	serum	human
TG(16:0_12:0_18:3)	TG	0.022985	1.384	0.022985	1.21224	serum	human
TG(16:0_14:0_18:3)	TG	0.0065461	1.738	0.0065461	1.39384	serum	human
TG(16:0_14:0_20:4)	TG	0.0083555	0.83837	0.0083555	1.35182	serum	human
TG(16:0_14:2_18:3)	TG	0.013637	1.8467	0.013637	1.31007	serum	human
TG(18:1_12:0_20:4)	TG	0.030912	0.5517	0.030912	1.14186	serum	human
TG(29:0_18:1_18:2)	TG	0.042391	0.74381	0.042391	1.19646	serum	human
dMePE(14:0_18:2)	dMePE	0.00084991	0.87591	0.00084991	1.65455	serum	human
dMePE(16:0_22:4)	dMePE	0.030331	0.50759	0.030331	1.06996	serum	human
dMePE(16:1_14:0)	dMePE	0.032893	1.1447	0.032893	1.0886	serum	human
dMePE(16:1e_18:2)	dMePE	3.47E-07	0.92991	3.47E-07	2.25909	serum	human
dMePE(16:1e_20:4)	dMePE	0.00078278	0.91055	0.00078278	1.61923	serum	human
dMePE(17:0_18:2)	dMePE	0.00038256	0.63056	0.00038256	1.70923	serum	human
dMePE(18:0_22:5)	dMePE	7.33E-05	1.8833	7.33E-05	1.99836	serum	human
dMePE(34:2e)	dMePE	0.023639	0.67542	0.023639	1.13962	serum	human
dMePE(36:5e)	dMePE	0.00067918	1.1427	0.00067918	1.6221	serum	human
dMePE(48:3)	dMePE	0.0034989	0.56014	0.0034989	1.53154	serum	human
dMePE(52:3)	dMePE	0.0015488	0.53368	0.0015488	1.5921	serum	human
BisMePA(38:6e)	BisMePA	1.67E-08	-1.5787	1.67E-08	2.37326	serum	human
CL(88:11)	CL	0.037497	-0.50727	0.037497	1.05648	serum	human
Cer(d18:0_18:0)	Cer	0.018563	-0.64521	0.018563	1.14798	serum	human
Cer(d18:0_20:0)	Cer	0.0033424	-0.72899	0.0033424	1.44264	serum	human
Cer(d18:0_22:0)	Cer	0.00028141	-0.97705	0.00028141	1.74201	serum	human
Cer(d18:0_23:0)	Cer	0.0091317	-0.84307	0.0091317	1.28898	serum	human
Cer(d18:0_24:0)	Cer	0.0055444	-0.86609	0.0055444	1.37285	serum	human
Cer(d18:1_22:0+O)	Cer	0.0054192	-0.74525	0.0054192	1.36869	serum	human
Cer(d18:1_22:1)	Cer	0.00095403	-0.9658	0.00095403	1.60387	serum	human
Cer(d18:1_23:1)	Cer	0.036727	-0.5875	0.036727	1.02856	serum	human
Cer(d20:0_24:0)	Cer	0.015494	-0.76377	0.015494	1.22552	serum	human
Cer(d36:0)	Cer	0.015945	-0.79283	0.015945	1.20427	serum	human
Cer(d40:0)	Cer	0.018396	-0.8474	0.018396	1.16416	serum	human
Cer(d41:0)	Cer	0.016881	-0.84201	0.016881	1.17909	serum	human
Cer(d42:0)	Cer	0.030027	-0.71268	0.030027	1.07197	serum	human
Cer(m18:0_18:0)	Cer	0.037674	-0.61478	0.037674	1.07418	serum	human
Cer(m18:1_18:0)	Cer	0.02386	-0.68559	0.02386	1.21787	serum	human
Cer(m18:1_22:0)	Cer	0.030191	-0.53703	0.030191	1.17315	serum	human
Cer(m18:1_23:0)	Cer	0.0055148	-0.58401	0.0055148	1.38767	serum	human
Cer(m20:1_24:0+O)	Cer	0.02504	-0.90685	0.02504	1.17512	serum	human
Cer(m38:0+O)	Cer	0.011464	-0.73256	0.011464	1.22674	serum	human
Cer(m40:0+O)	Cer	0.0048583	-0.92884	0.0048583	1.39093	serum	human
Cer(m41:0+O)	Cer	0.0082606	-0.92517	0.0082606	1.29501	serum	human
Co(Q10)	Co	0.0001999	-0.66755	0.0001999	1.79069	serum	human
Co(Q6)	Co	0.0007941	-0.82352	0.0007941	1.65761	serum	human
Co(Q7)	Co	0.0078631	-0.66029	0.0078631	1.35135	serum	human
Co(Q8)	Co	9.60E-05	-0.87222	9.60E-05	1.8523	serum	human
DG(18:0_18:1)	DG	0.02783	-1.0135	0.02783	1.15142	serum	human
DG(18:1_18:1)	DG	0.004304	-0.9322	0.004304	1.48489	serum	human
DG(18:1_18:2)	DG	0.005182	-0.79864	0.005182	1.41744	serum	human
DG(18:1_20:4)	DG	0.015538	-0.67605	0.015538	1.26054	serum	human
DG(18:1_22:4)	DG	0.012193	-0.74761	0.012193	1.32725	serum	human
DG(18:1_22:6)	DG	0.0044595	-1.1689	0.0044595	1.3989	serum	human
DG(18:2_18:2)	DG	0.0015896	-0.96427	0.0015896	1.5633	serum	human
DG(18:2_20:4)	DG	0.036793	-0.64619	0.036793	1.07244	serum	human
DG(18:3_18:2)	DG	0.0042278	-1.6375	0.0042278	1.39245	serum	human
DG(18:3_18:3)	DG	0.020613	-1.057	0.020613	1.12019	serum	human
DG(20:1_18:1)	DG	0.028387	-1.5082	0.028387	1.13753	serum	human
DG(20:5_18:2)	DG	0.0010771	-1.2702	0.0010771	1.60501	serum	human
DG(32:3e)	DG	0.04873	-0.59651	0.04873	1.00046	serum	human
DG(33:1e)	DG	0.039675	-0.51621	0.039675	1.061	serum	human
DG(34:4e)	DG	0.0020157	-1.0272	0.0020157	1.51555	serum	human
DG(36:4e)	DG	0.0032115	-0.50281	0.0032115	1.54289	serum	human
DG(37:4e)	DG	0.029069	-0.89781	0.029069	1.1111	serum	human
Hex2Cer(d18:1_23:0)	Hex2Cer	0.036303	-0.71982	0.036303	1.10753	serum	human
MePC(26:2)	MePC	0.0010582	-0.69412	0.0010582	1.67895	serum	human
MePC(31:5)	MePC	0.0014245	-0.79802	0.0014245	1.5741	serum	human
MePC(34:6)	MePC	0.0013256	-1.2546	0.0013256	1.58337	serum	human
MePC(42:0)	MePC	0.0011704	-2.5807	0.0011704	1.64165	serum	human
MePC(42:0e)	MePC	0.0086242	-0.97697	0.0086242	1.3326	serum	human
PC(15:0_22:5)	PC	8.82E-05	-1.667	8.82E-05	1.83796	serum	human
PC(20:4e_18:0)	PC	5.77E-08	-1.1216	5.77E-08	2.40731	serum	human
PC(46:0)	PC	0.0028253	-1.7169	0.0028253	1.46419	serum	human
PE(17:1_22:6)	PE	0.028922	-0.87717	0.028922	1.07887	serum	human
PE(34:3e)	PE	0.0011883	-0.65267	0.0011883	1.64559	serum	human
PG(28:0_18:2)	PG	0.02372	-1.2249	0.02372	1.21466	serum	human
PMe(16:0_18:1)	PMe	0.0078339	-1.0804	0.0078339	1.32284	serum	human
PS(18:0_18:1)	PS	0.048161	-1.3751	0.048161	1.01946	serum	human
SM(d18:1_19:0)	SM	0.0048203	-0.52126	0.0048203	1.39421	serum	human
SM(d18:1_21:0)	SM	0.017766	-0.61334	0.017766	1.21185	serum	human
SM(d18:2_20:1)	SM	0.016874	-0.74922	0.016874	1.16948	serum	human
SM(d36:0)	SM	0.015544	-0.71804	0.015544	1.18206	serum	human
SM(d40:0)	SM	0.012725	-0.66438	0.012725	1.23031	serum	human
SM(d41:0)	SM	0.03194	-0.54561	0.03194	1.03098	serum	human
SM(d42:0)	SM	0.014459	-0.58378	0.014459	1.19146	serum	human
SM(d42:8)	SM	0.0018347	-1.3797	0.0018347	1.56596	serum	human
TG(12:1e_6:0_18:2)	TG	0.0023193	-0.87365	0.0023193	1.53698	serum	human
TG(12:1e_6:0_18:3)	TG	0.022408	-0.74605	0.022408	1.13843	serum	human
TG(14:1e_10:2_12:2)	TG	0.0055551	-1.7582	0.0055551	1.40246	serum	human
TG(16:0_18:1_20:3)	TG	0.011826	-0.50568	0.011826	1.27271	serum	human
TG(16:0_18:1_20:5)	TG	5.38E-08	-2.0806	5.38E-08	2.44887	serum	human
TG(16:0_18:1_22:6)	TG	0.0067606	-0.59544	0.0067606	1.34724	serum	human
TG(16:0e_16:0_16:0)	TG	0.026986	-1.0123	0.026986	1.11597	serum	human
TG(16:0e_16:0_18:2)	TG	0.027317	-0.62988	0.027317	1.11348	serum	human
TG(16:0e_18:1_18:1)	TG	0.027408	-1.0037	0.027408	1.1273	serum	human
TG(16:0e_18:2_18:2)	TG	0.02974	-0.84146	0.02974	1.10794	serum	human
TG(16:0e_6:0_12:2)	TG	0.0059394	-1.7411	0.0059394	1.39472	serum	human
TG(16:1_18:1_18:1)	TG	0.019407	-0.50827	0.019407	1.26667	serum	human
TG(16:1_18:2_18:2)	TG	0.010822	-0.64175	0.010822	1.27782	serum	human
TG(18:0_18:0_22:4)	TG	0.037263	-1.0363	0.037263	1.02958	serum	human
TG(18:0_18:1_22:4)	TG	0.0093716	-0.55822	0.0093716	1.3426	serum	human
TG(18:0_18:2_20:5)	TG	5.60E-05	-0.60821	5.60E-05	1.96767	serum	human
TG(18:1_14:0_18:2)	TG	0.032295	-0.51134	0.032295	1.11909	serum	human
TG(18:1_18:1_20:3)	TG	0.0031809	-0.63541	0.0031809	1.54778	serum	human
TG(18:1_18:2_18:2)	TG	0.010435	-0.58113	0.010435	1.26292	serum	human
TG(18:1_18:2_23:1)	TG	0.018034	-0.84019	0.018034	1.13264	serum	human
TG(18:1e_16:0_16:0)	TG	0.024612	-0.93696	0.024612	1.14153	serum	human
TG(18:1e_16:0_18:3)	TG	0.0083337	-0.60317	0.0083337	1.3433	serum	human
TG(18:2_18:2_18:2)	TG	0.020306	-0.87894	0.020306	1.13768	serum	human
TG(18:2e_12:2_12:2)	TG	0.0073146	-1.3307	0.0073146	1.43879	serum	human
TG(18:3_17:1_18:2)	TG	0.00067065	-0.54539	0.00067065	1.69464	serum	human
TG(18:3_18:2_18:2)	TG	0.037072	-1.321	0.037072	1.01985	serum	human
TG(18:3_20:4_22:6)	TG	0.036578	-0.85232	0.036578	1.06546	serum	human
TG(20:0_18:3_18:3)	TG	0.0019365	-2.0211	0.0019365	1.58785	serum	human
TG(20:0e_18:1_18:1)	TG	0.0010665	-0.87739	0.0010665	1.64647	serum	human
TG(20:3e_16:0_16:0)	TG	0.020788	-0.74502	0.020788	1.15027	serum	human
TG(25:1_18:1_18:2)	TG	0.0385	-0.97993	0.0385	1.01211	serum	human
TG(4:0_14:0_20:4)	TG	0.040157	-0.6569	0.040157	1.18418	serum	human
TG(6:0_11:1_18:3)	TG	0.025287	-0.86774	0.025287	1.2005	serum	human
ZyE(18:3)	ZyE	0.00079417	-1.0331	0.00079417	1.67492	serum	human

## Sheet: serum DEM(metabolity)s 
ID	name	log2(FC)	p.value	KEGG	organ	species
M156T227	N-Methylethanolaminium phosphate	-0.70775	0.076862	C01210	serum	mouse
M389T250	3alpha,7alpha-Dihydroxy-12-oxo-5beta-cholanate	-0.1451	0.41378	C01292	serum	mouse
M129T79	gamma-Amino-gamma-cyanobutanoate	-2.5601	1.29e-05	C05715	serum	mouse
M350T264	Prostaglandin E3	-0.31481	0.3155	C06439	serum	mouse
M313T418	8(R)-Hydroperoxylinoleic acid	3.9132	0.00019859	C14831	serum	mouse
M496T591_1	Antibiotic JI-20B	-1.9157	0.021211	C17705	serum	mouse
M516T484_2	L-Olivosyl-oleandolide	-0.72521	0.11394	C11991	serum	mouse
M102T333	Isovaleric acid	-0.078659	0.94471	C08262	serum	mouse
M102T689	Ethylmethylacetic acid	-0.16198	0.91432	C18319	serum	mouse
M104T51	gamma-Aminobutyric acid	0.26922	0.00098492	C00334	serum	mouse
M109T292	m-Cresol	-0.66778	0.21419	C01467	serum	mouse
M110T332	Hydroquinone	-0.28918	0.28586	C00530	serum	mouse
M110T608	Catechol	0.439	0.38137	C00090	serum	mouse
M111T612	Pyrrole-2-carboxylic acid	-0.42053	0.74923	C05942	serum	mouse
M113T57	Uracil	-0.0053949	0.7018	C00106	serum	mouse
M114T309	Creatinine	-0.40106	0.46357	C00791	serum	mouse
M114T43_2	2-Heptanone	-0.86059	0.001505	C08380	serum	mouse
M116T78	L-Proline	-0.35992	0.31938	C00148	serum	mouse
M118T300	5-Aminopentanoic acid	-1.2032	0.29854	C00431	serum	mouse
M118T53	L-Valine	0.098632	0.5496	C00183	serum	mouse
M140T51	Phosphonoacetate	0.16428	0.25328	C05682	serum	mouse
M124T648	Picolinic acid	-0.26684	0.93159	C10164	serum	mouse
M130T75	Pipecolic acid	-0.19758	0.52047	C00408	serum	mouse
M131T33	Heptanoic acid	0.072248	0.71473	C17714	serum	mouse
M132T173	L-Isoleucine	0.66289	0.16893	C00407	serum	mouse
M132T283	Leucine	0.36857	0.24511	C16439	serum	mouse
M132T70	cis-4-Hydroxy-D-proline	0.41408	0.15818	C03440	serum	mouse
M132T256	L-Leucine	-0.17589	0.63699	C00123	serum	mouse
M157T292	3-Indoleacetonitrile	-0.20112	0.38598	C02938	serum	mouse
M159T102	Pelargonic acid	0.30572	0.91819	C01601	serum	mouse
M142T213_1	O-Phosphoethanolamine	-0.89257	0.13028	C00346	serum	mouse
M145T688	Anabasine	0.11565	0.10701	C06180	serum	mouse
M147T52	L-Lysine	-0.38765	0.003555	C00047	serum	mouse
M148T53_1	L-Glutamic acid	-0.202	0.0043185	C00025	serum	mouse
M149T36	L-2-Hydroxyglutaric acid	0.40526	0.076962	C03196	serum	mouse
M150T74	L-Methionine	-0.67849	0.098847	C00073	serum	mouse
M149T552	3-Methyladenine	-0.62153	0.59155	C00913	serum	mouse
M154T79	2,3-Butanediol	0.059616	0.64773	C00265	serum	mouse
M156T50	L-Histidine	-0.60212	0.10701	C00135	serum	mouse
M157T195	Uracil 5-carboxylate	-0.23447	0.51585	C03030	serum	mouse
M159T254	4,5-Dihydroorotic acid	-0.40072	0.30149	C00337	serum	mouse
M177T172	N-Formyl-L-methionine	0.35836	0.44938	C03145	serum	mouse
M163T37	Acetylcysteine	-0.52009	0.033159	C06809	serum	mouse
M170T51	Pyridoxine	-0.0346	0.80037	C00314	serum	mouse
M170T36	Norepinephrine	0.092173	0.58889	C00547	serum	mouse
M170T228	3,4-Dihydroxyphenylglycol	-0.16713	0.89082	C05576	serum	mouse
M172T40	3-Dehydroshikimate	0.014593	0.95218	C02637	serum	mouse
M189T71	N-Acetylglutamic acid	-0.71367	0.0047385	C00624	serum	mouse
M192T278	5-Hydroxyindoleacetic acid	-1.4993	0.0031377	C05635	serum	mouse
M175T48	L-Arginine	-0.14656	0.13213	C00062	serum	mouse
M177T33	Methyl beta-D-galactoside	0.0048166	0.95982	C03619	serum	mouse
M183T83	Sorbitol	-1.1283	0.053765	C00794	serum	mouse
M182T75	L-Tyrosine	0.15532	0.39649	C00082	serum	mouse
M183T285	Mannitol	-0.029872	0.79247	C00392	serum	mouse
M183T271	Epinephrine	3.5354	0.4869	C00788	serum	mouse
M200T105	Dodecanoic acid	0.24544	0.7658	C02679	serum	mouse
M185T37	3,4-Dihydroxymandelic acid	-0.38037	0.065265	C05580	serum	mouse
M187T107	Undecanoic acid	-0.27808	0.45796	C17715	serum	mouse
M205T191	L-Tryptophan	0.0034081	0.97593	C00078	serum	mouse
M188T308	N-Alpha-acetyllysine	-0.61406	0.3113	C12989	serum	mouse
M190T225	Kynurenic acid	-0.45232	0.12934	C01717	serum	mouse
M191T51	Diaminopimelic acid	-0.30093	0.020637	C00666	serum	mouse
M209T110	L-Kynurenine	-0.30978	0.13387	C00328	serum	mouse
M216T364_2	12-Hydroxydodecanoic acid	0.045948	0.60441	C08317	serum	mouse
M219T250	N-Acetylserotonin	-0.26836	0.32036	C00978	serum	mouse
M224T571	Methyl jasmonate	0.094204	0.9776	C11512	serum	mouse
M220T118	Pantothenic acid	-0.68842	0.0031942	C00864	serum	mouse
M224T384	Hydroxykynurenine	-1.3048	0.0052209	C02794	serum	mouse
M243T175	1-Hexadecanol	-0.090252	0.88731	C00823	serum	mouse
M226T653	Porphobilinogen	0.25714	0.42321	C00931	serum	mouse
M229T416_1	Myristic acid	0.086289	0.11037	C06424	serum	mouse
M255T509	Palmitoleic acid	-0.34493	0.15229	C08362	serum	mouse
M243T321	Lumichrome	-0.35507	0.0038446	C01727	serum	mouse
M256T683	Palmitic acid	0.24303	0.69053	C00249	serum	mouse
M278T256	Gamma-Linolenic acid	0.040098	0.93285	C06426	serum	mouse
M263T588	Linoleic acid	-0.30539	0.22728	C01595	serum	mouse
M282T88	1-Methyladenosine	-0.081954	0.60621	C02494	serum	mouse
M282T576	(6Z)-Octadecenoic acid	-0.10078	0.64369	C08363	serum	mouse
M284T247	Stearic acid	-0.081511	0.97776	C01530	serum	mouse
M272T250	17a-Estradiol	0.31726	0.41493	C02537	serum	mouse
M282T626	Oleic acid	-0.3002	0.26157	C00712	serum	mouse
M301T511	all-trans-Retinoic acid	0.33675	0.028532	C00777	serum	mouse
M307T74	Glutathione	-2.4282	4.51e-06	C00051	serum	mouse
M298T166	5'-Methylthioadenosine	-1.1693	0.00016655	C00170	serum	mouse
M321T622	Pregnanediol	-0.55668	0.76336	C05484	serum	mouse
M328T259	Docosahexaenoic acid	-0.27619	0.32999	C06429	serum	mouse
M312T617	Arachidic acid	-0.18996	0.99481	C06425	serum	mouse
M336T593	12-Keto-tetrahydro-leukotriene B4	-0.069103	0.97021	C02165	serum	mouse
M338T622_1	Erucic acid	0.34712	0.74494	C08316	serum	mouse
M355T615	Prostaglandin F2a	-0.3505	0.16933	C00639	serum	mouse
M376T460_2	Riboflavin	0.11266	0.22808	C00255	serum	mouse
M376T476_1	Lithocholic acid	0.42119	0.39009	C03990	serum	mouse
M363T47_2	GMP	-0.071741	0.2951	C00144	serum	mouse
M369T655_2	Cholesterol	0.68333	0.16023	C00187	serum	mouse
M402T233	25-Hydroxycholesterol	-0.17885	0.88275	C15519	serum	mouse
M384T622_1	7-Dehydrocholesterol	0.10356	0.53342	C01164	serum	mouse
M408T643_1	Allocholic acid	0.18503	0.20572	C00695	serum	mouse
M391T553	Adenosine 5'-phosphate disodium	-0.082675	0.98215		serum	mouse
M414T570	Sodium deoxycholate	-1.2533	0.10517	C11171	serum	mouse
M426T477	Lanosterin	0.74952	0.080548	C01724	serum	mouse
M516T370_3	Taurocholic acid	0.79589	0.10811	C05122	serum	mouse
M536T663	beta-Carotene	-1.8615	0.043591	C02094	serum	mouse
M104T528	Choline	-0.50072	0.14353	C00114	serum	mouse
M107T414	Benzaldehyde	0.024775	0.73817	C00261	serum	mouse
M122T683	N,N-Dimethylaniline	0.39602	0.38975	C02846	serum	mouse
M123T74	Niacinamide	-0.21151	0.18992	C00153	serum	mouse
M130T57	(2E)-Decenoyl-ACP	-0.37446	0.31992	C03969	serum	mouse
M162T75	N-methyl-L-glutamic Acid	0.00925	0.75393	C01046	serum	mouse
M153T64	FAPy-adenine	-0.46082	0.13215	C06502	serum	mouse
M180T257	Hippuric acid	-0.22893	0.10396	C01586	serum	mouse
M206T115	Pantothenol	-0.73702	0.9494	C05944	serum	mouse
M203T44	Spermine	-0.34201	0.0087578	C00750	serum	mouse
M224T409	Cerulenin	1.3862	0.047712	C12058	serum	mouse
M227T458	Myristoleic acid	-0.7308	0.011534	C08322	serum	mouse
M219T366	Capsidiol	0.1892	0.535	C09627	serum	mouse
M264T442	Tramadol	-0.3301	0.026197	C07153	serum	mouse
M282T529	Oleamide	-0.28869	0.50639	C19670	serum	mouse
M268T75	Adenosine	4.2239	0.11502	C00212	serum	mouse
M279T556	Alpha-dimorphecolic acid	0.68477	0.20909	C14767	serum	mouse
M279T519	13S-hydroxyoctadecadienoic acid	1.5917	0.03545	C14762	serum	mouse
M284T544	Octadecanamide	-1.5327	0.024265	C13846	serum	mouse
M295T471	9(S)-HPODE	0.62136	0.8629	C14827	serum	mouse
M300T594	Palmitoylethanolamide	0.048568	0.66731	C16512	serum	mouse
M303T534	8-HETE	0.58184	0.37871	C14776	serum	mouse
M317T589	5a-Pregnane-3,20-dione	1.4465	0.002669	C03681	serum	mouse
M331T561	Ethyl icosapentate	1.0821	0.00022501	C16184	serum	mouse
M496T636	1-palmitoylglycerophosphocholine	-0.53392	0.43545	C04102	serum	mouse
M279T552	Dibutyl phthalate	-0.8035	0.5274	C14214	serum	mouse
M150T57	Racemethionine	-1.6764	0.007499	C01733	serum	mouse
M137T57	Hypoxanthine	7.0976	0.00027018	C00262	serum	mouse
M138T53	p-Aminobenzoic acid	-0.16097	0.42097	C00568	serum	mouse
M166T132	L-Phenylalanine	0.67062	0.23907	C00079	serum	mouse
M205T57	O-Acetylcarnitine	-3.1967	0.00077899	C02571	serum	mouse
M208T299	N-Acetyl-L-phenylalanine	0.1405	0.70464	C03519	serum	mouse
M130T61	Pyroglutamic acid	-0.54645	0.3253	C01879	serum	mouse
M122T643	Phenylethylamine	0.14807	0.70926	C05332	serum	mouse
M124T592	L-Histidinol	1.1639	0.44055	C00860	serum	mouse
M154T562	psi-Pelletierine	-0.17893	0.67725	C10865	serum	mouse
M156T282	N-Acetylleucine	-0.4264	0.010315	C02710	serum	mouse
M169T57	Uric acid	0.089848	0.67492	C00366	serum	mouse
M190T60	Homocitrulline	-0.080718	0.68062	C02427	serum	mouse
M198T74	N-Acetylhistidine	-1.0254	0.00041799	C02997	serum	mouse
M218T84	Propionylcarnitine	-2.0114	0.00090689	C03017	serum	mouse
M282T656	Sphingosine	0.62488	0.4491	C00319	serum	mouse
M100T115	N-Methyl-2-pyrrolidinone	0.064881	0.69733	C11118	serum	mouse
M123T75	4-Hydroxybenzaldehyde	0.22515	0.24929	C00633	serum	mouse
M134T263	Indolin-2-one	-0.16359	0.17274	C12312	serum	mouse
M165T57	2-Hydroxycinnamic acid	-0.092463	0.66645	C01772	serum	mouse
M165T75	3,4-Dihydroxyphenylpropanoate	0.19727	0.2707	C10447	serum	mouse
M177T89	Serotonin	-0.36122	0.28102	C00780	serum	mouse
M279T38	Diisobutyl phthalate	0.0876	0.72128	C15205	serum	mouse
M298T671	Tridemorph	0.93242	0.18693	C11285	serum	mouse
M303T523	19(R)-HETE	1.5487	0.0059544	C14749	serum	mouse
M326T605	Oleoylethanolamide	-0.10852	0.49996	C20792	serum	mouse
M310T568	N,N-Dimethylsphing-4-enine	-0.99006	0.07511	C13914	serum	mouse
M357T495	(4Z,7Z,10Z,13Z,16Z,19Z)-Docosahexaenoic acid ethyl ester	-0.29327	0.63439	C16185	serum	mouse
M453T441	Glycyrrhetinate	1.5372	0.63629	C02283	serum	mouse
M104T58	4-Hydroxybutanoic acid	0.15789	0.62879	C00989	serum	mouse
M114T216	Epsilon-caprolactam	-0.056355	0.6362	C06593	serum	mouse
M132T511	N-Carbamoylputrescine	-0.15361	0.71113	C00436	serum	mouse
M115T62	N-Methylhydantoin	-1.4012	0.00012948	C02565	serum	mouse
M118T195	Indole	0.15524	0.24913	C00463	serum	mouse
M119T75	2-Methylserine	0.18829	0.31893	C02115	serum	mouse
M128T57	Dihydrothymine	-0.040216	0.90714	C00906	serum	mouse
M131T109	L-Glutamic gamma-semialdehyde	0.25559	0.098077	C01165	serum	mouse
M132T380	Beta-Leucine	-0.47842	0.39215	C02486	serum	mouse
M132T65_2	Creatine	-1.3208	5.18e-05	C00300	serum	mouse
M132T191_1	3-Methylindole	-0.32677	0.090704	C08313	serum	mouse
M132T347	D-allo-Isoleucine	-0.17223	0.78906	C21092	serum	mouse
M133T57	5,6-Dihydro-5-fluorouracil	-1.3048	0.21199	C16630	serum	mouse
M133T62	Ureidopropionic acid	-1.153	0.017464	C02642	serum	mouse
M133T71	L-Asparagine	-0.94917	0.032538	C00152	serum	mouse
M136T666_1	Phenylacetic acid	0.74035	0.089402	C07086	serum	mouse
M140T197	Acetylphosphate	0.97226	0.28217	C00227	serum	mouse
M143T204	trans-trans-Muconic acid	-0.56966	0.50323	C02480	serum	mouse
M162T275	Indole-3-carboxylic acid	-0.69988	0.019243	C19837	serum	mouse
M145T75	2-Keto-glutaramic acid	-0.11899	0.84899	C00940	serum	mouse
M146T191	2-Dehydropantoate	-0.05716	0.77051	C00966	serum	mouse
M146T126	(S)-5-Amino-3-oxohexanoate	-1.1905	0.025025	C03656	serum	mouse
M146T53	Acetylcholine	-0.51627	0.00043171	C01996	serum	mouse
M152T74_1	Guanine	-0.21216	0.40951	C00242	serum	mouse
M153T111	(+)-cis-Isopulegone	0.068711	0.27069	C11951	serum	mouse
M154T195	Imidazol-5-yl-pyruvate	0.15539	0.068623	C03277	serum	mouse
M160T89	Indoleacetaldehyde	-0.34747	0.28517	C00637	serum	mouse
M163T414	2-Deoxystreptamine	0.036688	0.66887	C02627	serum	mouse
M166T381	D-beta-Phenylalanine	-0.97041	0.038593	C20488	serum	mouse
M167T593	Tropate	-0.34098	0.17	C01456	serum	mouse
M167T488	3-(2-Hydroxyphenyl)propanoic acid	0.055277	0.53706	C01198	serum	mouse
M168T109	D-synephrine	0.24183	0.13185	C01869	serum	mouse
M188T276	8-Amino-7-oxononanoate	0.09378	0.74034	C01092	serum	mouse
M172T240	N-Butyryl-L-homoserine lactone	-0.12648	0.41645	C11837	serum	mouse
M172T570	Gabapentin	-0.6589	0.068863	C07018	serum	mouse
M175T79	N-Acetyl-L-aspartic acid	0.58456	0.20329	C01042	serum	mouse
M175T284	Demethylated antipyrine	-0.080317	0.78494	C13008	serum	mouse
M194T292_2	3,4-Methylenedioxyamphetamine	0.12187	0.67055	C07577	serum	mouse
M195T388	Neocnidilide	0.17165	0.40991	C17002	serum	mouse
M181T218	Nicotinuric acid	0.99133	0.91021	C05380	serum	mouse
M185T351	Sebacic acid	0.3945	0.57691	C08277	serum	mouse
M203T67_2	Indolepyruvate	0.89973	0.059819	C00331	serum	mouse
M188T169	3-Indoleacrylate	-0.016026	0.96691	C21283	serum	mouse
M190T364	L-2-Amino-6-oxoheptanedioate	0.28745	0.3173	C03871	serum	mouse
M199T93	gamma-Glutamyl-beta-aminopropiononitrile	1.1897	0.19238	C06114	serum	mouse
M209T331	trans-Isoasarone	-1.1243	0.0028541	C17846	serum	mouse
M211T377	Traumatic Acid	0.50165	0.63941	C16308	serum	mouse
M213T389	Dodecanedioic acid	0.35742	0.32821	C02678	serum	mouse
M217T314	N-a-Acetylcitrulline	-0.63185	0.087726	C15532	serum	mouse
M224T119	(2S)-Flavanone	0.69184	0.36111	C02099	serum	mouse
M229T97	Mevalonic acid-5P	0.058537	0.59349	C01107	serum	mouse
M231T421	Quadrone	-2.0902	0.0028575	C09537	serum	mouse
M232T247	N2-Succinyl-L-ornithine	-0.069574	0.58303	C03415	serum	mouse
M232T145	Butyryl-L-carnitine	-0.71251	0.16915	C02862	serum	mouse
M233T293	N6-Acetyl-LL-2,6-diaminoheptanedioate	0.72268	0.83927	C04390	serum	mouse
M235T368	Confertifolin	-1.1153	0.050256	C09376	serum	mouse
M236T389	Farnesoic acid	0.0055563	0.87607	C16502	serum	mouse
M251T332	Ubiquinone-1	0.50943	0.52735	C00399	serum	mouse
M255T296	10-Hydroxycarbazepine	6.4264	0.01332	C07493	serum	mouse
M291T55	Isoprothiolane	2.9079	5.56e-06	C11111	serum	mouse
M276T511	Homatropine	0.42486	0.44267	C07814	serum	mouse
M288T54	Indoleglycerol phosphate	-0.2597	0.059194	C03506	serum	mouse
M295T234	Aspartame	-0.19814	0.10657	C11045	serum	mouse
M295T419	(2'E,4'Z,8E)-Colneleic acid	3.327	0.00013617	C19827	serum	mouse
M301T78	(S,E)-Zearalenone	1.3845	0.020721	C09981	serum	mouse
M330T167	3,7-Dimethylquercetin	0.34995	0.74077	C01265	serum	mouse
M353T418	(13E)-11a-Hydroxy-9,15-dioxoprost-13-enoic acid	3.0725	0.00048004	C04654	serum	mouse
M374T427	3-Oxo-5beta-cholanate	-1.8834	0.052176	C03070	serum	mouse
M361T312	Nitrendipine	-0.68163	0.12129	C07713	serum	mouse
M376T637	Docosatetraenoyl Ethanolamide	-0.1646	0.80155	C13829	serum	mouse
M400T483_2	Palmitoyl-L-carnitine	-0.89767	0.065863	C02990	serum	mouse
M413T219	4-Methylamino-4-de(dimethylamino)anhydrotetracycline	-0.10136	0.52164	C21436	serum	mouse
M429T661_1	24,25-Dihydrolanosterol	-0.36044	0.13976	C05109	serum	mouse
M432T262	Gentamicin C1a	-1.3074	0.034719	C00908	serum	mouse
M464T389	3-Epiecdysone	-2.9021	0.00031181	C16496	serum	mouse
M480T370	26-Hydroxyecdysone	0.63541	0.26892	C16499	serum	mouse
M482T495	Antibiotic JI-20A	-0.41946	0.02651	C17704	serum	mouse
M568T522_2	Protoporphyrinogen IX	0.14714	0.53477	C01079	serum	mouse
M570T513_2	Avermectin B1b aglycone	0.1034	0.96965	C11963	serum	mouse
M567T500	Avermectin A1b aglycone	-0.53964	0.098225	C11964	serum	mouse
M158T72	5-Acetamidovalerate	0.1558	0.82716	C03087	serum	mouse
M253T269	Shikimate 3-phosphate	-1.7003	0.11221	C03175	serum	mouse
M177T47	L-Gulonolactone	1.3003	1.39e-05	C01040	serum	mouse
M115T73	alpha-Ketoisovaleric acid	-0.56053	0.22223	C00141	serum	mouse
M271T144	N2-Malonyl-D-tryptophan	0.5151	0.034423	C03414	serum	mouse
M130T245	Adipate semialdehyde	-1.0515	0.015104	C06102	serum	mouse
M117T71	5-Hydroxypentanoic acid	0.43944	0.50908	C02804	serum	mouse
M342T72_1	Alpha-Lactose	-0.10706	0.7596	C00243	serum	mouse
M319T488	8,9-EET	1.0329	2.86e-05	C14769	serum	mouse
M103T87	Malonate	-1.3489	0.65126	C00383	serum	mouse
M105T48	Glyceric acid	-0.32549	0.15627	C00258	serum	mouse
M115T689	Caproic acid	-0.071174	0.76052	C01585	serum	mouse
M115T45_1	Maleamate	-1.0786	0.00081734	C01596	serum	mouse
M116T47	Fumaric acid	0.3985	0.033188	C00122	serum	mouse
M116T690	trans-1,2-Cyclohexanediol	0.27657	0.43639	C03739	serum	mouse
M117T460	Guanidoacetic acid	1.9033	6.84e-07	C00581	serum	mouse
M116T56	L-Norvaline	0.025726	0.77855	C01826	serum	mouse
M117T689	Betaine	-0.30998	0.0022716	C00719	serum	mouse
M117T538	Methylmalonic acid	-0.097421	0.52092	C02170	serum	mouse
M117T43	Succinic acid	-1.323	0.00053769	C00042	serum	mouse
M137T72	Urocanic acid	-0.091045	0.737	C00785	serum	mouse
M121T274	Erythritol	0.38911	0.07263	C00503	serum	mouse
M121T38	Benzoate	0.5826	0.20638	C00180	serum	mouse
M133T45	L-Malic acid	-1.1315	0.0010733	C00149	serum	mouse
M135T632	Phenyl acetate	0.39731	0.31143	C00548	serum	mouse
M160T47	Aminoadipic acid	0.050424	0.59682	C00956	serum	mouse
M161T45_2	3-Hydroxymethylglutaric acid	-0.17332	0.54884	C03761	serum	mouse
M144T227	Spermidine	-0.071267	0.96712	C00315	serum	mouse
M146T406	N-Methyl-D-aspartic acid	-0.20809	0.45468	C12269	serum	mouse
M150T685	L-Arabinose	-0.039929	0.52174	C00259	serum	mouse
M149T47	D-Xylose	0.16952	0.60457	C00181	serum	mouse
M150T593	D-Ribose	0.837	0.031137	C00121	serum	mouse
M153T240	2-Pyrocatechuic acid	0.74845	0.032838	C00196	serum	mouse
M173T73	Suberic acid	0.43794	0.11278	C08278	serum	mouse
M161T633_1	Nicotine	-0.092043	0.60982	C00745	serum	mouse
M179T71	D-Mannose	-1.084	0.033809	C00159	serum	mouse
M165T547	Desaminotyrosine	0.40056	0.00066213	C01744	serum	mouse
M165T637	Phthalic acid	0.12238	0.95699	C01606	serum	mouse
M165T318	3-Methylxanthine	-0.99052	0.003021	C16357	serum	mouse
M187T69	Azelaic acid	0.88622	0.0096794	C08261	serum	mouse
M173T267	4-Quinolinecarboxylic acid	1.457	4.2e-06	C06414	serum	mouse
M191T46	Citric acid	-0.16345	0.15781	C00158	serum	mouse
M192T143	Phenylacetylglycine	0.11862	0.83697	C05598	serum	mouse
M175T46	Ascorbate	-0.17328	0.53225	C00072	serum	mouse
M187T327	10-Hydroxydecanoic acid	1.1386	0.23509	C02774	serum	mouse
M173T160	Quinate	0.69867	0.092508	C00296	serum	mouse
M221T523	N-Acetyl-D-glucosamine	0.21586	0.76204	C00140	serum	mouse
M209T46	Galactaric acid	-0.35046	0.11217	C00879	serum	mouse
M223T566	Thymidine	-0.42882	0.17492	C00214	serum	mouse
M227T74	Deoxyuridine	-0.53401	0.030007	C00526	serum	mouse
M249T55	gamma-Glutamylcysteine	0.076423	0.16646	C00669	serum	mouse
M282T73_2	Guanosine	4.3805	0.0031219	C00387	serum	mouse
M267T459	Formononetin	0.57834	0.96531	C00858	serum	mouse
M269T487	Dehydroepiandrosterone	-0.3281	0.48436	C01227	serum	mouse
M289T58	Epiandrosterone	0.91129	3.13e-05	C07635	serum	mouse
M277T584	Alpha-Linolenic acid	-0.09793	0.43465	C06427	serum	mouse
M297T515	Nonadecanoic acid	2.552	0.0024963	C16535	serum	mouse
M323T583	CMP	-0.12759	0.39937	C00055	serum	mouse
M309T449	Ribose 1,5-bisphosphate	0.72618	0.34134	C01151	serum	mouse
M345T393	Corticosterone	0.54087	0.082521	C02140	serum	mouse
M339T484_2	Fructose 1,6-bisphosphate	0.046589	0.73246	C00354	serum	mouse
M347T554_1	dGMP	0.50271	0.023521	C00362	serum	mouse
M396T625	Ergocalciferol	0.19717	0.55691	C05441	serum	mouse
M391T431_1	Chenodeoxycholic acid	0.52661	0.22038	C02528	serum	mouse
M464T570_1	Glycocholic acid	2.0876	0.0031863	C01921	serum	mouse
M101T53	2-Ketobutyric acid	-1.0167	0.28111	C00109	serum	mouse
M107T264	o-Cresol	-1.0368	0.033968	C01542	serum	mouse
M109T240	1,3-Benzenediol	0.69607	0.025311	C01751	serum	mouse
M129T41	Itaconic acid	-0.11027	0.55595	C00490	serum	mouse
M119T48	L-Erythrulose	0.020873	0.92943	C02045	serum	mouse
M134T78	Adenine	-0.15571	0.46056	C00147	serum	mouse
M145T49	L-Glutamine	-0.24446	0.08717	C00064	serum	mouse
M151T72	Xanthine	8.5656	7.5e-06	C00385	serum	mouse
M182T96	4-Pyridoxic acid	-2.0969	0.0002795	C00847	serum	mouse
M173T201	Shikimic acid	0.69091	0.09864	C00493	serum	mouse
M181T76	Galactitol	0.53391	0.52418	C01697	serum	mouse
M195T47	Gluconic acid	-0.06975	0.56103	C00257	serum	mouse
M254T342	Daidzein	-1.1398	0.044854	C10208	serum	mouse
M243T72	Uridine	0.34467	0.13035	C00299	serum	mouse
M263T354	(S)-Abscisic acid	-2.006	0.00025091	C06082	serum	mouse
M271T483	16-Hydroxy hexadecanoic acid	2.2133	0.041695	C18218	serum	mouse
M267T73	Inosine	8.1462	2.5e-05	C00294	serum	mouse
M275T555	Stearidonic acid	-0.12838	0.43948	C16300	serum	mouse
M295T483	9,10-Epoxyoctadecenoic acid	1.3874	0.076363	C14825	serum	mouse
M279T641	Bovinic acid	-0.40446	0.93031	C04056	serum	mouse
M293T500	13-L-Hydroperoxylinoleic acid	1.0423	0.12505	C04717	serum	mouse
M299T557	9-cis-Retinoic acid	0.66279	0.58987	C15493	serum	mouse
M303T606	Arachidonic acid	0.5626	0.15754	C00219	serum	mouse
M308T682	Sclareol	0.66018	0.31552	C09183	serum	mouse
M329T624_1	Docosapentaenoic acid (22n-3)	0.38644	0.098451	C16513	serum	mouse
M317T467_1	5-KETE	0.14906	0.92031	C14732	serum	mouse
M319T501	16(R)-HETE	0.97496	0.00035064	C14778	serum	mouse
M331T646	Adrenic acid	0.16941	0.25124	C16527	serum	mouse
M378T450_1	Sphingosine 1-phosphate	1.2446	0.019758	C06124	serum	mouse
M365T610	Nervonic acid	0.89276	0.094567	C08323	serum	mouse
M466T569_1	Cholesterol sulfate	0.61405	0.050588	C18043	serum	mouse
M499T435_2	1D-Myo-inositol 1,4,5,6-tetrakisphosphate	0.58143	0.24987	C11555	serum	mouse
M391T564	Deoxycholic acid	0.17637	0.40187	C04483	serum	mouse
M113T55	Oxalacetic acid	0.20334	0.0012694	C00036	serum	mouse
M129T160	3-Methyl-2-oxovaleric acid	-0.51405	0.27856	C03465	serum	mouse
M129T103	Ketoleucine	-0.3696	0.5521	C00233	serum	mouse
M151T202	2',4'-Dihydroxyacetophenone	-0.33161	0.0404	C03663	serum	mouse
M163T74	4-Hydroxycinnamic acid	-0.42898	0.069985	C00811	serum	mouse
M183T257	2,4-Dinitrophenol	-0.068346	0.58486	C02496	serum	mouse
M184T190	Ecgonine	-1.9238	4.05e-05	C10858	serum	mouse
M281T550	Vaccenic acid	-0.3343	0.54661	C08367	serum	mouse
M367T678	Tetracosanoic acid	1.8659	0.031834	C08320	serum	mouse
M135T295	o-Toluate	-0.13531	0.67259	C07215	serum	mouse
M144T73	4-Acetamidobutanoate	-0.13034	0.35746	C02946	serum	mouse
M145T173	4-Guanidinobutanoate	1.5896	0.00010909	C01035	serum	mouse
M165T35	Terephthalate	-0.38988	0.86294	C06337	serum	mouse
M165T111	Phenyllactate	0.43315	0.38391	C05607	serum	mouse
M178T245	N-Acetylanthranilate	-0.5131	0.15262	C06332	serum	mouse
M285T367	Hexadecanedioate	-0.7939	0.031895	C19615	serum	mouse
M313T407	12,13-DHOME	0.87443	0.19704	C14829	serum	mouse
M102T672	Triethylamine	0.43953	0.32551	C14691	serum	mouse
M102T53	Valeric acid	0.17873	0.46546	C00803	serum	mouse
M102T298_2	Cadaverine	0.42875	0.40397	C01672	serum	mouse
M102T604	Succinic acid semialdehyde	-0.11462	0.76374	C00232	serum	mouse
M104T53	2-Aminoisobutyric acid	0.31483	0.11933	C03665	serum	mouse
M105T51	Alpha-Hydroxyisobutyric acid	0.26129	0.0016177		serum	mouse
M107T34	Glycolate	-0.049652	0.40295		serum	mouse
M107T325	Benzylamine	0.065393	0.50585	C15562	serum	mouse
M111T33	1-Methylguanidine hydrochloride	0.41193	0.17906		serum	mouse
M129T72	Quinoline	0.39813	0.011822	C06413	serum	mouse
M120T75	L-Threonine	-0.85296	0.18923	C00188	serum	mouse
M121T431	Tyrosol	-1.2876	0.026484	C06044	serum	mouse
M125T276	Ciliatine	0.15471	0.5115	C03557	serum	mouse
M132T52	Glycyl-glycine	-1.1054	2.87e-05	C02037	serum	mouse
M133T85	Ethylmalonic acid	0.12614	0.74067		serum	mouse
M136T69	Dilithium carbamoyl phosphate	0.22379	0.03616		serum	mouse
M138T94	2-Hydroxyphenethylamine	0.010675	0.90834	C02735	serum	mouse
M141T73	2,3-Diaminopropanoic acid hydrochloride	1.6381	0.20034		serum	mouse
M142T43_1	5-Hydroxymethyluracil	0.32583	0.17585	C03088	serum	mouse
M146T65	Monomethyl glutaric acid	0.0046691	0.9779		serum	mouse
M146T57	4-Guanidinobutanoic acid	-0.67847	0.07779	C01035	serum	mouse
M167T65	Quinolinic acid	0.71216	0.94225	C03722	serum	mouse
M151T374	Homogentisic acid	0.077067	0.66338	C00544	serum	mouse
M153T563	Perillyl alcohol	-0.71128	0.12791	C02452	serum	mouse
M173T391	Quinaldic acid	0.26278	0.32208	C06325	serum	mouse
M176T52_2	Citrulline	0.071805	0.73243	C00327	serum	mouse
M158T44	cadaverine dihydrochloride	0.41646	0.5371		serum	mouse
M160T84	Pimelic acid	-0.99999	0.10033	C02656	serum	mouse
M161T32	5-Methylcytosine hydrochloride	0.036835	0.68237		serum	mouse
M162T366	Tryptophanol	0.05044	0.65761	C00955	serum	mouse
M164T240	2,4-Dihydroxypteridine	0.76406	0.25636	C03212	serum	mouse
M165T622	Phenylpyruvic acid	-0.67258	0.052523	C00166	serum	mouse
M165T415_2	methyl vanillate	0.21632	0.031703		serum	mouse
M166T276_2	(S)-3-Acetoxy-2-aminopropanoic acid hydrochloride	-0.34663	0.027596		serum	mouse
M168T42_1	5-aminolevulinic acid hydrochloride	0.69582	0.19371		serum	mouse
M168T33	Phosphoserine	-0.089369	0.56074	C01005	serum	mouse
M168T69_2	L-Ornithine hydrochloride	0.41654	0.0099733		serum	mouse
M169T51	D-Ornithine hydrochloride	-0.32659	0.0055574	C11320	serum	mouse
M170T40	Dihydroxyacetone phosphate	-0.5403	0.11124	C00111	serum	mouse
M171T73	1-Hydroxy-2-naphthoate	-0.18603	0.53841	C03203	serum	mouse
M271T435	3a-hydroxy-3-(hydroxymethyl)-1,1,3,5-tetramethyl-octahydro-1H-indene-4-carboxylic acid	0.21417	0.39834		serum	mouse
M173T57	Trigonelline hydrochloride	-0.62272	6.83e-05		serum	mouse
M174T358	N-Methyltryptamine	-0.59113	0.068324	C06213	serum	mouse
M175T33	Guanidinosuccinic acid	0.5402	0.031889	C03139	serum	mouse
M195T613	trans-Ferulic acid	-0.50904	0.37323	C01494	serum	mouse
M179T62	Sodium mercaptopyruvate dihydrate	-1.3665	8.62e-05		serum	mouse
M180T88	D-Fructose	-0.034393	0.78189	C00095	serum	mouse
M181T36	myo-Inositol	-0.22062	0.47255	C00137	serum	mouse
M181T53	D-Glucose	0.20317	0.20889	C00031	serum	mouse
M181T88	4-Hydroxyphenylpyruvic acid	-0.22431	0.51191	C01179	serum	mouse
M183T416_1	Histamine dihydrochloride	-0.12134	0.13893		serum	mouse
M183T75	Homovanillic acid	0.19879	0.25967	C05582	serum	mouse
M196T41	Selenomethionine	-1.3813	0.010049		serum	mouse
M198T36	DL-Dopa	0.12985	0.67988		serum	mouse
M215T258	D-(+)-Glucosamine hydrochloride	-0.129	0.53292		serum	mouse
M198T52	63512-50-5	0.54942	0.15624		serum	mouse
M198T379	Vanillylmandelic acid	0.25688	0.50014	C05584	serum	mouse
M375T678	NP-002336	0.89692	0.32555		serum	mouse
M219T412	Cis-zeatin	0.69824	0.40597	C00371	serum	mouse
M206T424	Lipoamide	-0.19517	0.29632	C00248	serum	mouse
M207T51	3-Oxalomalate	-0.44267	0.016981	C01990	serum	mouse
M231T399	Butyrylcarnitine	0.010681	0.89787	C02862	serum	mouse
M219T53	Sodium gluconate	0.086126	0.78304		serum	mouse
M225T70_1	(+_-)-Potassium citramalate monohydrate	-0.49838	0.032414		serum	mouse
M243T386	Equol	0.034399	0.74586	C14131	serum	mouse
M252T309	5'-Deoxyadenosine	-0.33927	0.26847	C05198	serum	mouse
M240T110	Anserine	0.28255	0.13688	C01262	serum	mouse
M227T360	NP-021018	-1.4819	0.0043753		serum	mouse
M248T392	Pyridoxal 5'-phosphate	0.55698	0.13486	C00018	serum	mouse
M251T42	Potassium 1H-indol-3-yl sulfate	-0.9723	0.10662		serum	mouse
M273T416	Naringenin	0.048781	0.59237	C00509	serum	mouse
M257T595	(2S)-Liquiritigenin	0.21714	0.60511	C09762	serum	mouse
M258T655	DL-Isocitric acid	-0.97704	0.52142		serum	mouse
M277T33	6-Phosphogluconic acid	-0.031457	0.7941	C00345	serum	mouse
M285T475	Biochanin A	-0.18145	0.27067	C00814	serum	mouse
M268T236_2	Deoxyguanosine	-0.018067	0.93392	C00330	serum	mouse
M287T375	Luteolin	-1.3091	0.020695	C01514	serum	mouse
M270T377	2'-Deoxyadenosine monohydrate	-2.6573	0.013443		serum	mouse
M271T522	Genistein	-0.19935	0.73531	C06563	serum	mouse
M295T74	Indican	-2.1834	0.0017385	C08481	serum	mouse
M301T398	Sphinganine	1.2482	0.28762	C00836	serum	mouse
M286T497	Fisetin	-0.51064	0.24176	C10041	serum	mouse
M290T90	Ophthalmic acid	1.1055	0.040583		serum	mouse
M305T33	Sodium (2R,3R,4S)-2,3,4,6-tetrahydroxy-5-oxohexyl phosphate	0.33408	0.32204		serum	mouse
M227T570	NP-020401	-1.4096	0.062564		serum	mouse
M330T259	Cyclic AMP	0.43553	0.90047	C00575	serum	mouse
M314T300	dAMP	-3.9369	0.00037702	C00360	serum	mouse
M346T436_3	Cortexolone	0.017482	0.95441	C05488	serum	mouse
M346T440	Gibberellin A3	-2.1259	0.061343	C01699	serum	mouse
M334T264	Cyclic AMP sodium	-0.40174	0.55957		serum	mouse
M356T240_1	Tricosanoic acid	-0.036098	0.94461		serum	mouse
M346T35	72962-43-7	-2.0865	0.0041739		serum	mouse
M348T477_2	Geranyl pyrophosphate ammonium salt	-1.1	0.30061		serum	mouse
M356T615	Monooleoylglycerol	-0.18503	0.65725		serum	mouse
M360T140	Lactose monohydrate	1.0426	0.55435		serum	mouse
M361T243	Aldosterone	0.50166	0.067124	C01780	serum	mouse
M362T400_1	Thyrotropin releasing hormone	-0.58231	0.28996	C03958	serum	mouse
M384T52_2	S-Adenosylhomocysteine	-0.31033	0.21689	C00021	serum	mouse
M385T641	Desmosterol	-0.82941	0.59006	C01802	serum	mouse
M375T454	Ursodeoxycholic acid	-1.3681	0.04263	C07880	serum	mouse
M379T48_2	Barium(2+);[(2R,3R,4S,5S)-2,3,4,5-tetrahydroxy-6-oxohexyl] phosphate	-0.11403	0.37629		serum	mouse
M379T246	Trehalose dihydrate	-2.0489	0.013529		serum	mouse
M399T267_3	S-Adenosylmethionine	-0.21087	0.81072	C00019	serum	mouse
M399T275_3	sucralose	0.67596	0.8672		serum	mouse
M403T73	CDP	0.85421	0.50904	C00112	serum	mouse
M410T192	Inosine 5'-monophosphate disodium salt hydrate	-0.029262	0.80894		serum	mouse
M411T666	Squalene	1.7708	0.29055	C00751	serum	mouse
M413T643_1	alpha-Tocopherol	0.35521	0.12737	C02477	serum	mouse
M417T447	Puerarin	-1.3656	0.026696	C10524	serum	mouse
M428T348	ADP	-0.054954	0.64797	C00008	serum	mouse
M429T51	cholesteryl acetate	0.55064	0.37314		serum	mouse
M431T238_1	Uridine-5'-diphosphate disodium salt	-0.1293	0.64666		serum	mouse
M480T644	(2S)-2-[[4-[(2-Amino-4-oxo-7,8-dihydro-3H-pteridin-6-yl)methylamino]benzoyl]amino]pentanedioic acid;dihydrate	-0.05787	0.5861		serum	mouse
M488T652_2	Taurolithocholic acid sodium salt	0.17554	0.38093		serum	mouse
M519T638_1	taurocholate	-0.46448	0.45653		serum	mouse
M500T676	5-Phospho-D-ribose 1-diphosphate pentasodium salt	-1.5714	0.017017		serum	mouse
M527T51	Cytidine-5'-triphosphoric acid disodium salt	-0.48432	0.080274		serum	mouse
M533T241	ATP disodium salt	0.58926	0.75952		serum	mouse
M540T647	Oleuropein	-2.9116	0.23969	C09794	serum	mouse
M545T641_1	Protoporphyrin IX	0.36206	0.23959	C02191	serum	mouse
M556T665	Inosine-5'-triphosphate trisodium salt	-0.086395	0.66433		serum	mouse
M567T257_3	1,2-dicapryl-sn-glycero-3-phosphocholine	0.070774	0.84221		serum	mouse
M588T655	114616-31-8	-0.65002	0.51345		serum	mouse
M584T640_2	Bilirubin	-0.12464	0.5238	C00486	serum	mouse
M609T315_2	PPAHWQWZRRHSCD-QMMSDIQLSA-L	0.64362	0.1332		serum	mouse
M609T283	UDP-a-D-Galactose disodium salt	-1.0362	0.0043074		serum	mouse
M625T433_2	CE(16_0)	-0.43648	0.30295	C11251	serum	mouse
M651T343_1	3,3',5'-Triiodo-L-thyronine	0.43172	0.29045	C07639	serum	mouse
M633T43_4	Adenosine-5'-diphosphoglucose disodium salt	-1.3147	0.60499		serum	mouse
M647T389_2	Trisodium;6-[[[5-(2,4-dioxopyrimidin-1-yl)-3,4-dihydroxyoxolan-2-yl]methoxy-oxidophosphoryl]oxy-oxidophosphoryl]oxy-3,4,5-trihydroxyoxane-2-carboxylate	-0.20776	0.88841		serum	mouse
M664T284_3	Nicotinamide hypoxanthine dinucleotide sodium salt	-0.24663	0.91973		serum	mouse
M649T578_1	XOAGKSFNHBWACO-RAUZPKMFSA-L	-0.11498	0.55379		serum	mouse
M663T690_1	NAD	-0.021576	0.57956		serum	mouse
M726T690_2	Nicotinate adenine dinucleotide phosphate	-0.95732	0.13091		serum	mouse
M777T573	Thyroxine	-0.48238	0.35022	C01829	serum	mouse
M808T690_2	TG(16_0_16_0_16_0)	0.90449	0.0080175		serum	mouse
M813T622_4	Flavin adenine dinucleotide disodium	0.63221	0.45358		serum	mouse
M107T277	m-Xylene	0.076838	0.7314	C07208	serum	mouse
M115T43_2	(S)-5-Hydroxymethyl-2[5H]-furanone	-0.77303	0.00025608		serum	mouse
M126T44	1-Methylhistamine	0.71121	0.13699	C05127	serum	mouse
M127T70_2	Dimethyl trisulfide	0.11602	0.73771	C08372	serum	mouse
M127T68	Methyl methanethiosulfonate	1.3816	0.70524		serum	mouse
M128T61	Ammelide	-0.46848	0.18603	C08734	serum	mouse
M128T96	Ammeline	-0.6255	0.60584	C08733	serum	mouse
M129T479	Octanal	0.023033	0.61128	C01545	serum	mouse
M130T56_2	Agmatine	0.99415	0.26381	C00179	serum	mouse
M131T364	Beta-Guanidinopropionic acid	0.38719	0.26389	C03065	serum	mouse
M131T44	N-Benzylacetamidine	-0.55319	0.14587		serum	mouse
M134T81	p-Cymene	0.15557	0.3342	C06575	serum	mouse
M135T263	Deoxyribose	-0.40755	0.24296	C01801	serum	mouse
M137T292	4-Propylphenol	-0.49963	0.15636	C14311	serum	mouse
M138T196	2-Pyridylthioamide	0.015901	0.91353		serum	mouse
M161T154	D-Alanyl-D-alanine	1.0566	0.035294	C00993	serum	mouse
M145T276	Methomyl	-0.37183	0.028769	C11196	serum	mouse
M165T636_2	TMPD (hydrochloride)	-0.69214	0.26668		serum	mouse
M180T390	Edrophonium	0.15772	0.48037	C06976	serum	mouse
M151T414	2-Methoxy-4-vinylphenol	0.33773	0.057995	C17883	serum	mouse
M152T350	Mercaptopurine	0.1044	0.49556	C02380	serum	mouse
M175T258	N-Acetylornithine	1.335	0.0079046	C00437	serum	mouse
M165T687	Pseudoephedrine	-0.087409	0.83317	C02765	serum	mouse
M165T415_1	Hordenine	-0.045483	0.65762	C06199	serum	mouse
M168T85	2-Fluoromethamphetamine	-0.084157	0.6965		serum	mouse
M168T358	2,4-HEXADIENOIC ACID ISOBUTYLAMIDE	-0.0017053	0.85531		serum	mouse
M153T57	Propylthiouracil	10.796	5.73e-05	C07569	serum	mouse
M170T334	Lupinine	1.3747	0.045897	C10773	serum	mouse
M172T63	Thiotepa	-0.43848	0.104	C07641	serum	mouse
M191T74	Carglumic acid	-4.8786	2.21e-07	C05829	serum	mouse
M176T33	ERYSOLIN	-0.20484	0.055618		serum	mouse
M195T487	Zingerone	0.040994	0.61522	C17497	serum	mouse
M177T301	6,10-Dimethyl-5(E),9-undecadien-2-one	-0.99081	0.16447		serum	mouse
M178T89	1-PHENYLBIGUANIDE	-0.4043	0.25243		serum	mouse
M196T314	Geranyl acetate	1.2122	0.2015	C09861	serum	mouse
M198T246	Metanephrine	0.18718	0.46682	C05588	serum	mouse
M181T651	xi-5-Dodecanolide	0.13579	0.94187		serum	mouse
M198T363	Guanethidine	0.1214	0.88712	C07036	serum	mouse
M182T363	Diethylcarbamazine	-0.1742	0.86877	C07968	serum	mouse
M183T37	2,3-dihydrothieno-Thiadiazole Carboxylate	0.087627	0.78479		serum	mouse
M183T196	L-Homocysteic acid	0.14197	0.29061	C16511	serum	mouse
M183T45	4-(1-piperazinyl)-1H-Indole (hydrochloride)	0.96163	0.46285		serum	mouse
M184T492	Phosphorylcholine	0.21231	0.86775	C00588	serum	mouse
M184T340	p-Fluorophenylalanine	0.17795	0.30389	C11217	serum	mouse
M184T244	1,4-Dimethyl-7-ethylazulene	-0.052371	0.61825	C09633	serum	mouse
M185T391	(-)-alpha-Curcumene	0.21752	0.23895	C09649	serum	mouse
M189T191	Carbimazole	0.018594	0.8949	C07615	serum	mouse
M187T348	Levamisole	0.011513	0.93425	C07070	serum	mouse
M187T293	Selegiline	0.21403	0.68329	C07245	serum	mouse
M188T252	N-butyryl-L-Homocysteine thiolactone	-0.19048	0.83146		serum	mouse
M190T66	5-Bromoisoquinoline	0.25372	0.042656		serum	mouse
M192T221	CLOPIDOL	-2.4173	4.57e-05		serum	mouse
M192T51	Scopoletin	-0.28661	0.13766	C01752	serum	mouse
M196T42	CHLOROXINE	-0.65882	0.078206		serum	mouse
M196T488	DAz-2	0.029522	0.72181		serum	mouse
M197T54	(S,S)-(-)-Hydrobenzoin	0.83147	0.043194		serum	mouse
M201T37	Cysteine-S-sulfate	0.31036	0.17256	C05824	serum	mouse
M218T40	FOSFOSAL	0.69601	0.20694		serum	mouse
M202T43	L-NNA	-1.2651	0.0037286		serum	mouse
M203T50	Asymmetric dimethylarginine	-0.039085	0.76714	C03626	serum	mouse
M203T67_1	TRICHLORMETHINE	0.05226	0.67856		serum	mouse
M204T74	Zingiberene	-0.55552	0.43993	C09750	serum	mouse
M222T51	Acetazolamide	-0.05974	0.61229	C06805	serum	mouse
M205T412	Diethylpropion	0.053114	0.61389	C06954	serum	mouse
M205T241	Ethambutol	-0.37959	0.64971	C06984	serum	mouse
M206T146	Mepanipyrim	0.012396	0.98739	C10919	serum	mouse
M208T246	4-(Methylnitrosamino)-1-(3-pyridyl)-1-butanone	2.0039	5.32e-05	C16453	serum	mouse
M208T679	Terbutaline	0.10305	0.6464	C07129	serum	mouse
M209T43	Carnosine	-1.364	0.0015035	C00386	serum	mouse
M210T43_2	TULOBUTEROL	-2.3573	0.00074585		serum	mouse
M212T55	Dimethoate	0.93724	0.019107	C14326	serum	mouse
M230T185	Lamivudine	0.58634	0.068646	C07065	serum	mouse
M231T185	Guanabenz	0.78015	0.041752	C07034	serum	mouse
M214T310	Methyl dodecanoate	0.014116	0.89814		serum	mouse
M216T86	Methoxsalen	-0.64013	0.27361	C01864	serum	mouse
M217T267	6-Aminopenicillanic acid	-0.056091	0.67979	C02954	serum	mouse
M235T267	Lidocaine	-0.3411	0.41861	C07073	serum	mouse
M220T51_1	AG-123	0.98931	0.15931		serum	mouse
M221T65	Dichlorvos	0.22493	0.043757	C14430	serum	mouse
M224T510	5-Bromotetralone	-0.13999	0.82718		serum	mouse
M224T267	Mevinphos	-1.3239	0.002431	C18688	serum	mouse
M225T593	Clofibrate	-0.84713	0.38237	C06916	serum	mouse
M225T279	Prometon	0.73684	0.13281	C14186	serum	mouse
M244T684	Xylometazoline	0.24963	0.52032	C07913	serum	mouse
M228T43_2	ACETYLTRYPTOPHANAMIDE	-0.85583	0.030501		serum	mouse
M230T63	Forchlorfenuron	-0.74263	0.066646	C18604	serum	mouse
M230T308	Ergothioneine	-0.4884	0.0075821	C05570	serum	mouse
M232T82	2,4-dichloro-N-propylbenzamide	0.41376	0.016939		serum	mouse
M234T142	Uracil mustard	0.045911	0.78761	C11686	serum	mouse
M235T291	Cimetidine	0.39428	0.31763	C06952	serum	mouse
M254T148	Proguanil	-0.45491	0.022891	C07631	serum	mouse
M237T192	Ketoprofen	0.42299	0.26512	C01716	serum	mouse
M242T72	5-IAI	-2.1118	0.039603		serum	mouse
M243T112	Oxymetazoline	-0.53996	0.47463	C07363	serum	mouse
M265T223	Thiamine	0.91133	0.044898	C00378	serum	mouse
M248T58	Mirtazapine	-1.3166	0.12292	C07570	serum	mouse
M258T331	Cyclobenzaprine	0.3993	0.87378	C06931	serum	mouse
M279T639	Sibutramine	1.5	0.29579	C07247	serum	mouse
M263T43_2	Gemcitabine	-1.3556	0.0046176	C07650	serum	mouse
M280T52_2	Imipramine	0.19672	0.6682	C07049	serum	mouse
M263T236	12S-HHTrE	-0.23855	0.62157		serum	mouse
M265T42	Tizoxanide	-2.4246	0.016616		serum	mouse
M265T263_3	Malonoben	-0.57336	0.11971	C19039	serum	mouse
M267T205	Promethazine	0.34896	0.52958	C07404	serum	mouse
M269T621	N1,N12-Diacetylspermine	-0.38134	0.46984	C03413	serum	mouse
M272T97	Phenyllactic acid	0.46641	0.26761	C01479	serum	mouse
M292T307	JWH030	-0.93774	0.0044826		serum	mouse
M275T101	Acetylvalerenolic acid	0.65902	0.80032		serum	mouse
M276T83	Ebselen	-1.1446	0.008074		serum	mouse
M277T511	Cinchonidine	0.61909	0.79271	C11379	serum	mouse
M296T484	Sumatriptan	-1.3631	0.043281	C07319	serum	mouse
M281T215	Enterolactone	-0.24367	0.4777	C18165	serum	mouse
M281T276	Trimeprazine	0.023651	0.74828	C07172	serum	mouse
M281T386	Xanomeline	1.0307	0.00044184	C11767	serum	mouse
M281T441	Norethindrone	-1.1171	0.016554	C05028	serum	mouse
M299T638	8-Anilino-1-naphthalene sulfonate	-2.0529	0.073275	C11326	serum	mouse
M282T71	2'-O-Methyladenosine	-0.056425	0.81451	C04779	serum	mouse
M299T333	Metoclopramide	-0.23311	0.79061	C07868	serum	mouse
M282T84	Naphyrone 1-naphthyl isomer	0.13441	0.55905		serum	mouse
M283T71	Fosthiazate	0.66202	0.37511	C18402	serum	mouse
M285T82_1	Clofentezine	-3.7459	1.95e-05	C18576	serum	mouse
M285T272	CAY10435	-0.050016	0.7582		serum	mouse
M286T361	Pentazocine	0.29204	0.27054	C07421	serum	mouse
M286T684	Palmitoyl Ethanolamide-d4	-0.12334	0.29581		serum	mouse
M287T209	Salicin	-0.29656	0.68686	C01451	serum	mouse
M287T684	Palmitoyl Ethanolamide-d5	-0.76863	0.2332		serum	mouse
M289T240_3	W123	0.23531	0.48878		serum	mouse
M290T74_1	Quinoxyfen	-1.53	0.013926	C18892	serum	mouse
M290T238	Benzatropine	-0.092465	0.8393	C06846	serum	mouse
M290T360	Eicosapentaenoic Acid-d5	-1.0934	0.26858		serum	mouse
M292T510	Methadone	1.1751	0.84105	C07163	serum	mouse
M312T90	Dhurrin	-1.1538	0.0928	C05143	serum	mouse
M295T574	Praziquantel	1.7613	0.22525	C07367	serum	mouse
M296T43	Phytol	0.044912	0.60384	C01389	serum	mouse
M297T527_2	Clomipramine	-0.0941	0.76524	C06918	serum	mouse
M297T655	Ethyl oleate	-0.041061	0.80607	C03425	serum	mouse
M299T467	Timolol	0.21002	0.3116	C07141	serum	mouse
M300T99	Azinphos-methyl	0.84507	0.065349	C11018	serum	mouse
M317T241	Piplartine	-0.26475	0.49675	C10166	serum	mouse
M303T53	Sphingosine Kinase Inhibitor 2	0.7231	0.0035727		serum	mouse
M304T33	Chlorpyrifos-methyl	0.4429	0.057031	C14520	serum	mouse
M304T53	Diazinon	-0.269	0.049473	C14324	serum	mouse
M306T341	BUTACAINE	-0.25736	0.70769		serum	mouse
M307T96	Iodotyrosine	-0.18743	0.39524	C02515	serum	mouse
M324T304	Acetohexamide	0.26315	0.78946	C06806	serum	mouse
M309T281	ethyl-2-(2-pyridyl)-4-(bromomethyl)-Thiazole-5-Carboxylate	-1.0398	0.056514		serum	mouse
M309T73_1	NICOLSAMIDE	0.35137	0.16135		serum	mouse
M311T73	Methotrimeprazine	-0.74638	0.074222	C07192	serum	mouse
M311T606	11Z-Eicosenoic acid	0.29104	0.18477	C16526	serum	mouse
M312T497_2	Paroxetine	0.21078	0.24081	C07415	serum	mouse
M313T46	Malathion	-0.043096	0.72964	C07497	serum	mouse
M333T43	Spectinomycin	-1.0766	0.0026417	C02078	serum	mouse
M315T377	PGDM-d4	-2.6265	0.0015668		serum	mouse
M298T388	Decanoyl-L-carnitine	0.11848	0.59985	C03299	serum	mouse
M319T247_3	Acebutolol	-1.4263	0.016564	C06803	serum	mouse
M319T372	Fentanyl	-2.6798	1.88e-06	C06998	serum	mouse
M319T626	15-KETE	-0.024345	0.68211	C04577	serum	mouse
M321T392_1	Phenthoate	0.27651	0.98173	C14429	serum	mouse
M322T43	4-hydroxy Nonenal Mercapturic Acid-d3	-0.74985	0.00030729		serum	mouse
M340T87_1	Propiomazine	-0.4707	0.13416	C07405	serum	mouse
M341T337	Pentamidine	2.2874	0.0027364	C07420	serum	mouse
M324T238_2	Azamethiphos	-0.42525	0.23144	C18702	serum	mouse
M325T98	Cyazofamid	-1.5261	0.026952	C18573	serum	mouse
M325T377	Kojibiose	1.4761	0.22491	C19632	serum	mouse
M325T388	Norpropoxyphene	1.9851	0.01529		serum	mouse
M327T577	Oxyphencyclimine	-0.24379	0.024822	C07851	serum	mouse
M327T133	Acitretin	-1.1208	0.11986		serum	mouse
M327T598	Medroxyprogesterone	-0.94222	0.0041847	C07119	serum	mouse
M330T576	CLOPERASTINE	-0.39283	0.0093407		serum	mouse
M331T454	Deoxycorticosterone	-1.3225	0.043197	C03205	serum	mouse
M330T433	CAY10590	-3.124	0.00015147		serum	mouse
M331T456	homo-Tienilic Alcohol	-0.032334	0.79189		serum	mouse
M331T350	Arotinoid acid	-0.019942	0.93985	C15634	serum	mouse
M332T36	Chlorpyrifos	0.060973	0.81562	C14322	serum	mouse
M349T422_2	N-(2-fluro-ethyl) arachidonoyl amine	-0.015075	0.88529		serum	mouse
M350T653_1	Alpha-Linolenoyl ethanolamide	0.77014	0.30417	C13828	serum	mouse
M334T74	SB 225002	-0.49898	0.31855		serum	mouse
M334T276	PIT-1	-0.038527	0.68701		serum	mouse
M335T318	Zoxamide	-2.1812	0.013178	C18903	serum	mouse
M352T399_3	isopropamide	0.164	0.52789		serum	mouse
M337T307	HTS 01037	-1.8006	0.025179		serum	mouse
M339T260	Licochalcone A	0.75275	0.46942		serum	mouse
M338T365	Prostaglandin A2-d4	-1.618	0.00091473		serum	mouse
M338T634	N-Hexadecyl-L-hydroxyproline	-3.6804	0.63677		serum	mouse
M339T437	Pioglitazone	1.1179	0.2093	C07675	serum	mouse
M340T51_2	Chlorsulfuron	0.13522	0.64475	C05071	serum	mouse
M323T411	BADGE	4.1494	2.62e-06	C14348	serum	mouse
M342T361	Curacin D	2.271	0.099851		serum	mouse
M343T560	Dibucaine	0.42454	0.11656	C07879	serum	mouse
M344T416_2	D-erythro-MAPP	-1.7953	0.10769		serum	mouse
M347T393_2	Quinestrol	0.30325	0.76204	C07619	serum	mouse
M348T52	YK-4-279	-0.26301	0.042754		serum	mouse
M366T57	Amoxicillin	-0.39492	0.015418	C06827	serum	mouse
M349T383	6-Pentadecylsalicylic acid	3.3132	0.0096773	C10759	serum	mouse
M349T90	Chelerythrine	-1.2936	0.0046239		serum	mouse
M350T263	Phosalone	-0.30089	0.059621	C11028	serum	mouse
M351T101	Curcumin	-1.0493	0.016617	C10443	serum	mouse
M351T233_2	Carboprost	0.2207	0.81056	C06872	serum	mouse
M353T454	Methysergide	-1.6125	0.033585	C07199	serum	mouse
M354T454	Tamoxifen	-1.169	0.14554	C07108	serum	mouse
M356T400	Conessine	0.019891	0.84777	C06545	serum	mouse
M357T638	Indomethacin	-0.67653	0.68934	C01926	serum	mouse
M357T380	6k-PGF1alpha-d4	0.21927	0.057262	C05961	serum	mouse
M359T328_2	PGF2alpha-d4	0.22196	0.9856		serum	mouse
M343T37	O-Arachidonoyl Glycidol	1.7241	0.034915		serum	mouse
M360T378	13,14-dihydro Prostaglandin E1-d4	-1.4105	0.010999		serum	mouse
M361T319	Pentosidine	0.35136	0.54276		serum	mouse
M364T255	Cefadroxil	-0.76036	0.021033	C06878	serum	mouse
M363T449_4	Prostaglandin F2a-d9	-0.18024	0.50761		serum	mouse
M382T471_2	16,16-dimethyl-PGE1	1.4236	0.072281		serum	mouse
M384T603	Prazosin	-0.012754	0.60274	C07368	serum	mouse
M369T655_3	Tricosanoic acid, methyl ester	2.4376	0.014189		serum	mouse
M371T43	Nisoldipine	-1.188	0.092017	C07699	serum	mouse
M371T663	Dihydrocholesterol	-0.52378	0.10043		serum	mouse
M374T600	Palmitoyl dopamine	-1.455	0.081895		serum	mouse
M377T476_3	(plusmn)-CP 55,940	0.013286	0.96773		serum	mouse
M379T615	delta-Tocotrienol	-0.652	0.27868	C14156	serum	mouse
M380T646	C-6 Ceramide	-1.8313	0.053859		serum	mouse
M381T46	Econazole	-0.33392	0.32225	C08068	serum	mouse
M381T283_2	Heptacosane	0.13151	0.53115		serum	mouse
M383T471	UCM707	0.92749	0.00044604		serum	mouse
M384T363	Prostaglandin F2alpha Ethanolamide-d4	0.17347	0.29716		serum	mouse
M384T415	L-759,633	0.2087	0.66629		serum	mouse
M385T435	Vitamin D3	0.03522	0.99281	C05443	serum	mouse
M385T228_3	Docosahexaenoyl Glycine	-0.69939	0.56432		serum	mouse
M387T461	Terazosin	0.5805	0.37472	C07127	serum	mouse
M387T269	Sufentanil	-0.16744	0.98412	C08022	serum	mouse
M389T227	Lincomycin	-0.89813	0.0032764	C06812	serum	mouse
M390T52_1	STATIL	-0.14773	0.31465		serum	mouse
M392T52	5-Iodotubercidin	-0.26029	0.078904		serum	mouse
M374T678	4-Hydroxyphenylretinamide	0.92124	0.29933		serum	mouse
M394T374_1	G-1	0.062284	0.85792		serum	mouse
M394T317	Phe4Cl-Ser-OH	-1.7464	0.04179		serum	mouse
M395T49	GANGALEOIDIN	-0.43464	0.072435		serum	mouse
M395T46	Cefdinir	-0.5329	0.012358	C08110	serum	mouse
M396T51_2	Sulconazole	1.8923	0.0015999	C08076	serum	mouse
M398T51_1	Iodoquinol	0.34986	0.28907	C07636	serum	mouse
M415T600_1	Salmeterol	0.24882	0.89628	C07241	serum	mouse
M398T617	1-Oleoyl-2-acetyl-sn-glycerol	-1.5556	0.030738		serum	mouse
M399T248_2	6alpha-Testosterone Enanthate	-0.1611	0.882		serum	mouse
M400T614	N-Oleoyl dopamine	-0.019316	0.96949	C12272	serum	mouse
M400T655	1,2-Didecanoylglycerol	1.8927	0.14439	C03199	serum	mouse
M419T664	20a,22b-Dihydroxycholesterol	1.1626	0.21909	C05501	serum	mouse
M402T264	6-hydroxy buspirone	0.1957	0.090582		serum	mouse
M403T576_2	16-phenoxy tetranor PGF2alpha methyl amide	-0.38801	0.0023605		serum	mouse
M404T576_1	METERGOLINE	-0.3454	0.58311		serum	mouse
M406T298	Carvedilol	-0.086329	0.77751	C06875	serum	mouse
M408T248	CAY10570	0.0060805	0.98015		serum	mouse
M410T52	Adenosine phosphosulfate	0.14457	0.50665	C00224	serum	mouse
M410T316	alpha-Mangostin	0.47901	0.81678	C10080	serum	mouse
M410T465	STIGMASTA-4,22-DIEN-3-ONE	0.07456	0.99		serum	mouse
M412T603	C-8 Ceramine	-1.4986	0.010037		serum	mouse
M413T52	Bicalutamide	-0.46534	0.014169	C08160	serum	mouse
M413T240_2	17-phenyl trinor PGF2alpha isopropyl ester	-0.25074	0.28503		serum	mouse
M414T52	Miconazole	0.21173	0.39149	C07223	serum	mouse
M432T297	16-phenoxy tetranor PGF2alpha isopropyl ester	0.56309	0.06976		serum	mouse
M418T342	KH7	-2.8146	0.0084642		serum	mouse
M418T101	AM694	-1.0337	0.23319		serum	mouse
M419T271	1-Oleoyl Lysophosphatidic Acid (sodium salt)	0.023916	0.84935		serum	mouse
M419T460	17-phenyl trinor Prostaglandin F2alpha ethyl amide-d4	0.11767	0.61287		serum	mouse
M421T166	Asn-Phe4Cl-OH	-1.0287	0.0042467		serum	mouse
M421T46_1	Ile-Phe4Cl-OH	-0.46574	0.037008		serum	mouse
M423T53	Cephapirin	-1.9467	0.01852	C06896	serum	mouse
M440T438	Oleoyl Serotonin	-0.86844	0.03868		serum	mouse
M425T576_1	Benazepril	-0.47956	0.18751	C06843	serum	mouse
M426T427_2	METHYLBENZETHONIUM	-3.28	0.020751		serum	mouse
M429T666	Araguspongin B	-0.62511	0.30394		serum	mouse
M431T297_3	5-[2-(3,4-Dihydroxy-2,5-dimethoxytetrahydro-3-furanyl)ethyl]-5,6,8a-trimethyloctahydro-2H-spiro[naphthalene-1,2'-oxirane]-2,3-diol	-0.62461	0.8227		serum	mouse
M431T312_2	15(R)-17-phenyl trinor PGF2alpha isopropyl ester	0.36557	0.1824		serum	mouse
M433T243	AGK2	-1.1331	0.098768		serum	mouse
M435T260	Halosulfuron-methyl	0.25003	0.45246	C18442	serum	mouse
M434T311_2	LysoPE(16_1(9Z)_0_0)	0.095012	0.2512		serum	mouse
M435T53	MK 0524	-0.33058	0.047471		serum	mouse
M435T461	CAY10621	0.2578	0.1288		serum	mouse
M436T238_2	Diacetyl-10-gingerdiol	-0.16669	0.92274		serum	mouse
M455T515_1	Verapamil	0.90022	0.22532	C07188	serum	mouse
M437T460	Termitomycamide B	-0.45392	0.18744		serum	mouse
M442T251_5	17-phenyl trinor PGF2alpha cyclopropyl methyl amide	0.18275	0.78054		serum	mouse
M441T499_1	Oleic Acid-2,6-diisopropylanilide	-0.76691	0.37086		serum	mouse
M442T251_4	Boc-Pro-DVal(NMe)-Val-OMe	-0.065099	0.66056		serum	mouse
M460T261	Eicosapentaenoyl Serotonin	-1.5862	0.0040581		serum	mouse
M443T599	17-phenyl trinor PGF2alpha diethyl amide	-0.18764	0.53318		serum	mouse
M444T312_1	STROPHANTHIDIN SEMICARBAZIDE	0.53466	0.79594		serum	mouse
M444T312_2	AL 8810 isopropyl ester	-0.25841	0.89473		serum	mouse
M446T79	H-89	-0.51042	0.43867		serum	mouse
M450T211_3	CAY10595	0.60815	0.3662		serum	mouse
M468T605	Buprenorphine	0.97693	0.33705	C08007	serum	mouse
M452T53	PIK-75	-2.0508	0.00058574		serum	mouse
M452T331	Tafluprost	1.6627	0.003878		serum	mouse
M453T643_2	CE(5_0)	0.058922	0.53994	C02530	serum	mouse
M454T515_2	Terfenadine	-0.36863	0.57643	C07463	serum	mouse
M454T513	CAY10631	-0.24387	0.4474		serum	mouse
M454T390	Coenzyme Q4	0.1812	0.93225		serum	mouse
M457T53	CAY10561	-0.10247	0.98014		serum	mouse
M458T467_1	Fumagillin	0.47343	0.13263	C09668	serum	mouse
M461T467_2	AMC Arachidonoyl Amide	-0.7315	0.16234		serum	mouse
M464T316	N-Acetyl-leukotriene E4	0.082068	0.5924	C11361	serum	mouse
M464T326	U-73122	-0.3312	0.70566		serum	mouse
M468T393	Tobramycin	0.0088608	0.80534	C00397	serum	mouse
M486T57_1	UNC0224	-0.19804	0.70497		serum	mouse
M469T51	2,7-Dichlorodihydrofluorescein diacetate	-0.10236	0.68782		serum	mouse
M469T468_1	Tumonoic Acid G	-1.0708	0.22689		serum	mouse
M471T43_4	Jamaicamide B	-1.2959	0.26007	C18213	serum	mouse
M473T468	Jamaicamide C	0.25039	0.87731	C18214	serum	mouse
M475T676	bis(7)-Tacrine	-1.2749	0.046975		serum	mouse
M477T626	Oleyloxyethyl Phosphorylcholine	0.013467	0.68642		serum	mouse
M480T593_3	Pranlukast	-0.58724	0.13448		serum	mouse
M485T57_1	Prostaglandin E2 p-acetamidophenyl ester	-0.054038	0.69006		serum	mouse
M485T563	Plerixafor	-1.6287	0.0064543		serum	mouse
M487T612_2	cholesteryl hemisuccinate	0.15266	0.61268		serum	mouse
M489T49_4	Vemurafenib	-0.4489	0.12256		serum	mouse
M509T442	UNC0638	0.19833	0.43155		serum	mouse
M494T45_1	Hydramethylnon	-0.70768	0.040556	C10994	serum	mouse
M498T528_1	Tumonoic Acid I	-0.052967	0.76261		serum	mouse
M504T237_2	ATB-337	0.075157	0.93099		serum	mouse
M505T268_3	Taxusin	-1.1934	0.064906	C20152	serum	mouse
M506T282_1	Ixabepilone	0.18056	0.30362		serum	mouse
M513T250	VITAMIN E SUCCINATE(TOCOPHEROL SUCCINATE)	0.41562	0.46523		serum	mouse
M499T269	1,5-Dicaffeoylquinic acid	-3.8351	6.33e-07	C10445	serum	mouse
M519T589_2	Hyperforin	-0.58633	0.58802	C07608	serum	mouse
M521T502_3	Linoleic Acid-biotin	0.18664	0.45489		serum	mouse
M521T622_2	Bellericagenin B; (2?,3?,5?,9?,18?,19?)-2,3,19,23,24-Pentahydroxyolean-12-en-28-oic acid	-0.57487	0.50315		serum	mouse
M523T613	Leptomycin B	1.0567	0.88174		serum	mouse
M524T647	2-O-methyl PAF C-18	-0.35205	0.11613		serum	mouse
M525T43_2	Haploperoside C	-1.4965	0.00082853		serum	mouse
M528T236_5	Hygromycin B	-2.8107	0.0034365	C01925	serum	mouse
M528T467_1	Geldanamycin Analog	-0.1618	0.6327		serum	mouse
M557T49_4	PD 184161	1.8521	0.29582		serum	mouse
M547T523_4	Canthaxanthin	1.2231	0.46146	C08583	serum	mouse
M579T373_3	1-NBD-decanoyl-2-decanoyl-sn-Glycerol	-0.24526	0.64895		serum	mouse
M562T211_5	Pentafluorobenzenesulfonyl fluorescein	0.66641	0.2116		serum	mouse
M566T257_10	Pyripyropene-A	-0.50534	0.36443		serum	mouse
M569T45_2	Amarogentin	-1.7991	0.016915	C09767	serum	mouse
M570T371	Aclacinomycin T	0.86618	0.020747	C18634	serum	mouse
M571T370_2	PKC 412	1.4206	0.021151		serum	mouse
M571T610_2	Zeaxanthin	0.13596	0.30483	C06098	serum	mouse
M584T638_1	Montelukast Sulfoxide	-0.19199	0.41989		serum	mouse
M603T681_1	(-)-Guttiferone E	-0.032876	0.86568	C09929	serum	mouse
M586T690	12-Deoxyphorbol 13-palmitate; (1aR,1bS,4aR,7bR,8R,9aS)-4a,7b-Dihydroxy-3-(hydroxymethyl)-1,1,6,8-tetramethyl-5-oxo-1,1a,1b,4,4a,5,7a,7b,8,9-decahydro-9aH-cyclopropa[3,4]benzo[1,2-e]azulen-9a-yl palmitate	0.30835	0.2247		serum	mouse
M589T55_2	Etoposide	-1.0537	0.23425	C01576	serum	mouse
M591T655	A2E	4.6446	1.81e-06		serum	mouse
M609T47_3	PGPC	0.13967	0.65192		serum	mouse
M598T439	Paromomycin II	1.0699	0.18544	C17712	serum	mouse
M599T439	Lys-Gln-Ala-Gly-Asp-Val	1.7507	0.25781		serum	mouse
M604T219_1	1,2-Dioleoyl-rac-glycerol	-0.47991	0.34644		serum	mouse
M605T45_1	CALCEIN	-1.8119	0.0048651		serum	mouse
M605T437	(+)-Tetrandrine	1.0866	0.195	C09654	serum	mouse
M623T374_4	Apicidin	0.29879	0.16965		serum	mouse
M609T47_4	15-deoxy-Delta12,14-Prostaglandin J2-biotin	-0.067141	0.84235		serum	mouse
M627T284_1	Somocystinamide A byproduct	0.1519	0.9399		serum	mouse
M609T295_2	Heptanoyl thio-PC	0.12075	0.78083		serum	mouse
M611T394	Leukotriene C4-d5	-0.65724	0.14425		serum	mouse
M611T367_2	U-74389G	-0.89894	0.23959		serum	mouse
M615T300_5	16,16-dimethyl Prostaglandin E2 p-(p-acetamidobenzamido) phenyl ester	0.71204	0.028817		serum	mouse
M616T436_2	3'-Sialyllactose	-0.1074	0.65506		serum	mouse
M639T295	Sporidesmolide I	0.31373	0.75802		serum	mouse
M640T265_1	Moxidectin	0.01182	0.97927		serum	mouse
M624T486_1	CAY10626	0.43118	0.29691		serum	mouse
M626T485_2	Leukotriene C4	0.38342	0.33392	C02166	serum	mouse
M628T52_1	Amiodarone	-0.31824	0.29668	C06823	serum	mouse
M629T284_1	Prostaglandin A1-biotin	-0.79192	0.92445		serum	mouse
M634T43_2	Rescinnamine	-1.2182	0.014316	C06540	serum	mouse
M635T252_1	1,5,16-Trihydroxy-26-oxo-6,7_22,26-diepoxyergost-24-en-3-yl hexopyranoside	0.30077	0.3777		serum	mouse
M640T467_1	Leukotriene C4 methyl ester	-0.22714	0.86258		serum	mouse
M641T302	Fucoxanthin	-1.2198	0.18397	C08596	serum	mouse
M642T305	C-12 NBD Ceramide	0.49208	0.29344		serum	mouse
M660T409	Myo-inositol hexakisphosphate	-0.25105	0.40832	C01204	serum	mouse
M644T555_4	8-iso Prostaglandin A2-biotin	0.324	0.28684		serum	mouse
M644T578	C-12 NBD-dihydro-Ceramide	0.10178	0.86278		serum	mouse
M649T330_2	Cytotrienin A	0.75705	0.44519		serum	mouse
M654T211_2	1-Stearoyl-2-Arachidonoyl-sn-Glycerol-d8	0.2149	0.47751		serum	mouse
M655T45_1	GlcNAcbeta1-3Galbeta1-4GlcNAcbeta-Sp	-1.1812	0.060452		serum	mouse
M656T606_2	Veratridine	-0.052305	0.992	C06544	serum	mouse
M657T640	AV-Ceramide	-0.010649	0.928		serum	mouse
M661T295_1	Acetyl Podocarpic Acid Anhydride	-0.054369	0.55922		serum	mouse
M664T690_1	Prostaglandin F2alpha-biotin	-1.4382	0.22568		serum	mouse
M667T36	COSMOSIIN HEXAACETATE	0.21203	0.35056		serum	mouse
M670T372_2	Fungichromin	-0.060502	0.65651	C13299	serum	mouse
M687T690	PE(16_1(5Z)_16_1(5Z))	-0.15783	0.80459		serum	mouse
M672T603_1	Microcolin C	-0.13422	0.58777		serum	mouse
M674T252_5	Maytansine	-1.6137	0.010436	C10606	serum	mouse
M681T410_2	2,3,12-trihydroxy-4,6a,6b,11,12,14b-hexamethyl-8a-(((3,4,5-trihydroxy-6-(hydroxymethyl)tetrahydro-2H-pyran-2-yl)oxy)carbonyl)-1,2,3,4,4a,5,6,6a,6b,7,8,8a,9,10,11,12,12a,14,14a,14b-icosahydropicene-4-carboxylic acid	-0.31542	0.30392		serum	mouse
M683T689_2	1,2-dioleoyl-sn-Glycero-3-Phosphate	0.58669	0.0052766		serum	mouse
M703T653	Carmabin A	1.2316	0.15538		serum	mouse
M697T291_1	Progesterone 3-biotin	-1.4251	0.016721		serum	mouse
M703T605_1	PA(18_0_18_1(9Z))	-0.031673	0.81448		serum	mouse
M703T47_6	Arvenin I	0.20446	0.56413		serum	mouse
M704T647_1	KN-62	-3.4006	0.12331		serum	mouse
M704T647_3	Itraconazole	-1.2789	0.82465	C07060	serum	mouse
M706T647_1	Valrubicin	-2.4724	0.19048		serum	mouse
M714T282_4	Spinosyn A	0.98172	0.5289	C11054	serum	mouse
M716T309_2	Erythromycin	-1.3627	0.036686	C01912	serum	mouse
M728T294_3	Spinosyn D	0.66415	0.89221	C11056	serum	mouse
M730T321	Clarithromycin	-0.67636	0.28724	C06912	serum	mouse
M732T655	1,2-Dierucoyl-SN-Glycero-3-Phosphoethanolamine	-0.089626	0.7275		serum	mouse
M736T289_2	Antanapeptin A	-1.2845	0.097404		serum	mouse
M738T311_2	Antanapeptin B	-1.0238	0.088648		serum	mouse
M747T603_2	3-dodecanoyl-NBD Cholesterol	0.041692	0.68666		serum	mouse
M751T468_2	alpha-Hederin	0.76212	0.3682	C08954	serum	mouse
M769T409	SELAMECTIN	-0.2015	0.56552		serum	mouse
M785T521_1	Arachidonoyl thio-PC	2.3744	0.0020566		serum	mouse
M771T260_10	Hoiamide C	-0.77807	0.30846		serum	mouse
M771T47_8	DULCOSIDE A	0.89632	0.096861		serum	mouse
M776T672_4	Galb1-4GlcNAcb1-3Galb1-4Glcb-Sp	-1.51	0.21229		serum	mouse
M781T672_4	4-O-[(2E)-3-(4-Hydroxyphenyl)-2-propenoyl]-?-D-fructofuranosyl 2,6-bis-O-[(2E)-3-(4-hydroxyphenyl)-2-propenoyl]-?-D-glucopyranoside	-2.1734	0.11913		serum	mouse
M787T47_5	PRIEURANIN ACETATE	-0.17848	0.51688		serum	mouse
M792T333_1	DHOAA(AcO)-Val-Phe(NMe)-Pro-Phe(NMe)-Gly-OMe	-0.096918	0.97344		serum	mouse
M791T333_2	Immunomycin	-0.77401	0.92606	C12102	serum	mouse
M793T287_7	Inositol Hexanicotinate	-0.63931	0.024532		serum	mouse
M793T287_8	Vinblastine	-0.99404	0.04229	C07201	serum	mouse
M794T253_5	10-DEACETYLTAXOL	2.7187	0.021995		serum	mouse
M794T253_6	Aclacinomycin A	-1.0855	0.15101	C18638	serum	mouse
M795T576	Coenzyme Q9	-1.3886	0.62132	C01967	serum	mouse
M800T344_3	Bouillonamide A	-0.10688	0.86921		serum	mouse
M801T551	1-Stearoyl-2-Arachidonoyl PC-d8	-1.4865	0.052601		serum	mouse
M805T47_8	Stevioside	0.042408	0.80089	C09189	serum	mouse
M823T622_1	NBD-Stearoyl-2-Arachidonoyl-sn-glycerol	0.26206	0.86855		serum	mouse
M810T268_4	Acetyl-CoA	0.38036	0.80668	C00024	serum	mouse
M809T290	Protoveratrine B	0.044381	0.82787	C10816	serum	mouse
M811T289	PI(16_0_16_0)	0.084346	0.79836		serum	mouse
M814T306_1	Troleandomycin	-0.14498	0.53133	C12753	serum	mouse
M815T307	Cyanolide A	0.16981	0.60142		serum	mouse
M821T47_3	Sialyl-Lewis X	0.038044	0.96082		serum	mouse
M836T655_1	dirithromycin	0.56811	0.010458		serum	mouse
M839T47_7	RSC-3388	0.98586	0.14956		serum	mouse
M840T256_2	1-Palmitoyl-2-oleoyl-3-linoleoyl-rac-glycerol	-1.5339	0.089857		serum	mouse
M850T263_5	10-Acetyldocetaxel	0.098754	0.94425		serum	mouse
M850T263_4	NITINE	-0.38245	0.82681		serum	mouse
M852T258_7	3'-p-Hydroxypaclitaxel	-0.81555	0.17249		serum	mouse
M868T316_5	Dioscin	0.64712	0.16878	C08897	serum	mouse
M889T47_4	Balletetroside	-0.36554	0.27587		serum	mouse
M907T47_10	Galalpha1-3[Fucalpha1-2]Galbeta1-4[Fucalpha1-3]GlcNAcbeta-Sp	0.57819	0.07794		serum	mouse
M897T261	Sirolimus	-0.33899	0.80348	C07909	serum	mouse
M908T656_3	Nystatin	-0.10119	0.66712	C06572	serum	mouse
M929T255_3	Neu5Acalpha2-3[GalNAcbeta1-4]Galbeta1-4GlcNAcbeta-Sp	0.021549	0.8896		serum	mouse
M930T254_4	GalNAca1-3[Fuca1-2]Galb1-4[Fuca1-3]GlcNAcb-Sp	-0.15315	0.68209		serum	mouse
M933T263_6	REBAUDIOSIDE C	-1.5886	0.0047411		serum	mouse
M936T46_5	Rebaudioside F	-0.078055	0.78869		serum	mouse
M937T271_6	10-DEACETYL-7-XYLOSYLTAXOL C	-0.6184	0.073172		serum	mouse
M946T332_4	Galbeta1-3[Fucalpha1-4]GlcNAcbeta1-3Galbeta1-4GlcNAcbeta-Sp	0.21139	0.56756		serum	mouse
M946T331	7-XYLOTAXOL B	0.38657	0.91612		serum	mouse
M966T338_8	Isorebaudioside A	0.16509	0.85817		serum	mouse
M969T590_1	Dolastatin 12	-1.5963	0.047468		serum	mouse
M974T338_1	5,10,15,20-Tetrakis(pentafluorophenyl)porphyrin	-0.081291	0.67338		serum	mouse
M977T288_2	Tetradecanoyl-CoA	-0.4648	0.76007	C02593	serum	mouse
M986T340	7-XYLOTAXOL	0.28068	0.89845		serum	mouse
M994T336	Neu5Acalpha2-8Neu5Acalpha2-3Galbeta1-4Glcbeta-Sp	0.58596	0.73727		serum	mouse
M101T636	N-Nitroso-pyrrolidine	-0.7138	0.18427	C19285	serum	mouse
M102T39	benzotriazole	0.24828	0.80599		serum	mouse
M120T109	indoline	0.23744	0.11144		serum	mouse
M122T607	2,6-Dimethylaniline	-0.10793	0.41382	C11004	serum	mouse
M130T72	Vigabatrin	-0.38856	0.12182	C07500	serum	mouse
M147T359	Benzylideneacetone	-0.039877	0.62892		serum	mouse
M151T686	4`-Aminoacetanilide	0.31999	0.50901		serum	mouse
M152T276	(+)-Norephedrine	0.2967	0.25572	C02343	serum	mouse
M158T128	Benzenesulfonamide	-0.40372	0.11492		serum	mouse
M197T123	Hydroxyatrazine	-0.070626	0.91555	C06552	serum	mouse
M189T334	Monoethylglycinexylidide	-2.1892	8.23e-05	C16561	serum	mouse
M192T56	Clopyralid	0.43653	0.027486	C18779	serum	mouse
M200T245	Ecgonine methyl ester	-1.2071	0.0098214	C12448	serum	mouse
M206T33	6-Bromo-2(1H)-quinolinone	0.41934	0.57281		serum	mouse
M212T254	terbutylazine-2-hydroxy	0.17522	0.92751		serum	mouse
M230T389	Icaridin	-0.086427	0.74487		serum	mouse
M247T101	PRI_247.1079_16.2	-0.45543	0.794		serum	mouse
M235T142	2-Morpholinothiobenzothiazole	-0.81952	0.36608		serum	mouse
M236T291	N-Bisdesmethyl Tramadol	-0.078094	0.60353		serum	mouse
M240T35	Thiram	0.20107	0.4827	C11160	serum	mouse
M244T321_4	Flumequine	0.29627	0.16622		serum	mouse
M263T52	Parathion-methyl	-0.23873	0.40493	C14228	serum	mouse
M256T468	SPI_256.2273_14.6	0.067783	0.57086		serum	mouse
M260T273	MEX_278.1387_17.3	-1.7207	0.0012883		serum	mouse
M261T52_1	Fenthion	0.0049286	0.97195	C14420	serum	mouse
M266T109	Procymidone	0.19717	0.16701	C10986	serum	mouse
M266T308	CGA62826 (2-[2,6-dimethylphenyl)-methoxyacetylamino]propionic acid	-0.88361	0.061273		serum	mouse
M269T407	SPI_270.2429_14.9	-0.15525	0.42205		serum	mouse
M277T99	Fenthion-sulfoxide	-0.04016	0.60758		serum	mouse
M278T203	Diclofenac	-1.1065	0.049703	C01690	serum	mouse
M281T71	3-Iodopropynyl butylcarbamate	0.52898	0.033947		serum	mouse
M282T314	DCOIT	0.012422	0.18491		serum	mouse
M303T99	Tri-allate	-0.34188	0.11688	C18813	serum	mouse
M288T354	Naftifine	-0.35748	0.090476	C08071	serum	mouse
M295T47_2	Chlorothiazide	-1.1799	0.32337	C07461	serum	mouse
M298T288	Flusilazole	-1.5172	0.029236	C18733	serum	mouse
M301T65	Chlorcyclizine	-0.063999	0.83162		serum	mouse
M313T239	Epoxiconazole	-0.16857	0.90056		serum	mouse
M316T185	Bromazepam	-0.14481	0.051648		serum	mouse
M318T444	diphenyl phthalate	-0.51879	0.1957		serum	mouse
M332T77	Ampicillin	-1.1519	0.00058602	C06574	serum	mouse
M340T260_1	Topiramate	-0.71048	0.089721	C07502	serum	mouse
M356T58	Pyrazophos	-1.3911	0.13968	C18761	serum	mouse
M368T410	Sarafloxacin	-0.038664	0.6408		serum	mouse
M387T298	Medroxyprogesterone acetate	0.043002	0.55662	C08150	serum	mouse
M428T300	Tris(1,3-dichlorisopropyl)phosphate (TDCPP)	0.52356	0.075707		serum	mouse
M470T468	Ebastin	-0.59784	0.0091038		serum	mouse
M104T109	2,3-Diaminopropionic acid	0.31056	0.15338	C03401	serum	mouse
M163T379	Caffeic acid	0.22152	0.3763	C01197	serum	mouse
M169T74_1	3-Phosphoglyceric acid	-1.6825	0.59764	C00597	serum	mouse
M171T633	NEPSILON,NEPSILON,NEPSILON-TRIMETHYLLYSINE	-0.32051	0.74398		serum	mouse
M193T87	Glucaric acid	-0.42855	0.052157	C00818	serum	mouse
M321T56	dTMP(2-)	-3.3488	0.0067153		serum	mouse
M743T395_2	NADP zwitterion	-0.25674	0.50562		serum	mouse
M783T510_1	FAD	7.6114	0.00017194		serum	mouse
M155T195	DCA_156.0575_17.7	0.16344	0.1684		serum	mouse
M191T42	2-Chlorobenzenesulfonamide	0.44759	0.35499		serum	mouse
M251T655	Rivastigmine	-0.41093	0.16657	C11766	serum	mouse
M235T229	LID_235.1805_10.1	-0.5351	0.3726	D00358	serum	mouse
M237T389_2	DROPROPIZINE	-0.23853	0.35078		serum	mouse
M239T53	PRZ_M239	-0.037771	0.71707		serum	mouse
M245T263	Ribavirin	-1.373	0.0023655	C07234	serum	mouse
M268T380	Mepyramine	0.12324	0.29582	C11798	serum	mouse
M282T61	Captan	-0.57719	0.11448	C14438	serum	mouse
M300T42	Hydrocodone	-0.4332	0.27215	C08024	serum	mouse
M284T83	Nitrofen	0.53375	0.67534	C11065	serum	mouse
M292T53	Parathion	-0.34743	0.041684	C06604	serum	mouse
M292T250_2	Benproperine	0.068134	0.84047		serum	mouse
M296T54_2	isoxadifen-ethyl	-0.94493	0.10811		serum	mouse
M302T73_1	Methidathion	-0.60374	0.30385	C14431	serum	mouse
M317T50	Phosmet	-0.29475	0.05482	C18756	serum	mouse
M337T622	Olopatadine	-0.10394	0.91612	C07789	serum	mouse
M324T390_2	PRZ_M323b	0.076631	0.6008		serum	mouse
M333T70	Dichlofluanid	-0.44296	0.62143	C18820	serum	mouse
M362T480	Oxyfluorfen	-1.0407	0.060194	C18881	serum	mouse
M384T78_2	Fluazifop butyl	-0.46664	0.1332	C11029	serum	mouse
M441T261_2	tembotrione	0.075014	0.806		serum	mouse
M450T307	EP_M451	-0.79331	0.21499		serum	mouse
M476T241	PRZ_M477	-0.18848	0.82057		serum	mouse
M534T392	Aliskiren	0.82883	0.69898		serum	mouse
M548T257_5	Darunavir	-0.48033	0.23148		serum	mouse
M572T318_4	PRZ_M573	-1.3225	0.12536		serum	mouse
M892T295_2	Microcystin-LA	-0.61967	0.1384		serum	mouse
M985T338_1	Microcystin-LY	0.090472	0.8128		serum	mouse
M120T52	L-Homoserine	0.16234	0.50448	C00263	serum	mouse
M136T686	(R)-Amphetamine	1.0069	0.14046	C07514	serum	mouse
M140T153	2-methyl-4-amino-6-methoxy-s-triazine	-0.65572	0.046735		serum	mouse
M156T45	Histidine	0.066369	0.75748		serum	mouse
M159T52	Chlormequat	0.044471	0.85086		serum	mouse
M160T340	Chloridazon-methyl-desphenyl	-0.7247	0.21909		serum	mouse
M162T257	Cyclamic acid	-0.083937	0.92467	C02824	serum	mouse
M165T664	Ephedrine	0.41372	0.13675	C01575	serum	mouse
M171T64	Dichlobenil	0.051376	0.63592	C11040	serum	mouse
M192T70	Isocitric acid	-0.99217	0.16796	C00311	serum	mouse
M175T63	toluene 2,4-diisocyanate	0.41913	0.21543		serum	mouse
M177T355	2,6-diisopropylaniline	-0.18803	0.52145		serum	mouse
M184T75	A alpha C	0.39246	0.065646	C19186	serum	mouse
M187T291	Bufotenin	-0.14598	0.97446	C08299	serum	mouse
M199T185	5-(Difluoromethoxy)-2-mercapto-1H-benzimidazole	0.6052	0.10056		serum	mouse
M207T457	4-Octylphenol	0.47061	0.53592	C14132	serum	mouse
M209T187	4,4'-Methylene bis(2-methylaniline)	0.23866	0.63992	C19260	serum	mouse
M220T74	Dicamba	-0.032339	0.87821	C18597	serum	mouse
M225T257	2-hydroxyanthraquinone	1.0424	0.044897		serum	mouse
M230T429	Dehydrocostus lactone	-0.17446	0.51928	C09387	serum	mouse
M232T399	4-formylaminoantipyrine	0.1131	0.88757		serum	mouse
M234T326	metolachlor morpholinone	-1.381	0.041739		serum	mouse
M237T69	Fluroxypyr	-0.52239	0.086192	C18858	serum	mouse
M244T364	Phencyclidine	0.58991	0.55447	C07575	serum	mouse
M251T456	4,4?-Dichlorobenzophenone	-0.11483	0.83442	C06643	serum	mouse
M252T280	dimethachlor OXA	-0.62503	0.19335		serum	mouse
M253T125	3,3`-dichlorobenzidine	-1.2774	0.1094	C19225	serum	mouse
M253T346_1	frequentin	-1.9899	5.63e-05		serum	mouse
M254T505	Dextromethorphan	0.067663	0.52745	C06947	serum	mouse
M272T424	N-lauroylsarcosine	-0.017869	0.81362		serum	mouse
M266T204	metolachloor	0.22846	0.020217	C10953	serum	mouse
M279T362	2-ethyl-1,5-dimethyl-3,3-diphenylpyrrolinium (EDDP)	-0.035372	0.9184		serum	mouse
M289T394	Nebramine	0.40257	0.27731	C21259	serum	mouse
M294T224	Domoic acid	-2.0392	0.0056118	C13732	serum	mouse
M295T67	N4-Acetylsulfamethoxazole	-0.094974	0.52093	C13061	serum	mouse
M297T41	Hydrochlorothiazide	-2.0669	0.011716	C07041	serum	mouse
M310T370	Edifenphos	-1.1717	0.047361	C14436	serum	mouse
M340T52	mesotrione	2.0119	0.0011143		serum	mouse
M328T414	UR-144 N(4-hydroxypentyl)	-4.1139	2.01e-05		serum	mouse
M340T655	canadine	-0.32685	0.50187		serum	mouse
M358T272	Cilastatin	0.32222	0.56758	C01675	serum	mouse
M341T260_2	fumiquinazoline F	0.16001	0.98642		serum	mouse
M344T351	Porothramycin hemiaminal	-0.62743	0.12953		serum	mouse
M370T263_3	Amisulpride	-0.063987	0.85281		serum	mouse
M392T238_2	N-(3-hydroxytetradecanoyl)-L-phenylalanine	-0.20867	0.69698		serum	mouse
M407T53	Eprosartan	-1.3544	0.013046	C07467	serum	mouse
M408T52_1	Clindamycin	-0.22019	0.17809		serum	mouse
M414T69	Rimsulfuron	1.3551	0.20646	C10952	serum	mouse
M437T281_2	Fipronil	0.056125	0.99146	C11099	serum	mouse
M470T584	N-arachinoyl-5-hydroxytryptamide	0.20765	0.30111		serum	mouse
M470T90	Roquefortine H	0.60043	0.84511		serum	mouse
M485T314	bromophene	0.18704	0.63685		serum	mouse
M506T477_2	AAL toxin TB	-0.2315	0.70045		serum	mouse
M501T77	Austin	-1.9958	0.019575		serum	mouse
M524T527_3	Tobramycin, N-propionyl derivative likely	0.023834	0.79791		serum	mouse
M526T644	N-lignoceroyl-5-hydroxytryptamide	-0.095104	0.63188		serum	mouse
M530T358	Ergosine	0.76439	0.099392	C09167	serum	mouse
M562T273_1	Ergocorninine	-0.51868	0.89162		serum	mouse
M562T76_2	4beta-hydroxyisodolichantoside	0.64042	0.76315		serum	mouse
M570T52	Aurofusarin	-0.072096	0.94679		serum	mouse
M572T370	Tobramycin, deactivated 2'' phosphorylation, 6' N-acetylation	2.1421	0.084414		serum	mouse
M595T291_1	(-)-Stercobilin	0.0081809	0.91465		serum	mouse
M597T50_2	Diatrizoate	0.20087	0.75491	C08216	serum	mouse
M610T212_4	Ergocristine	1.3411	0.015833	C09164	serum	mouse
M633T43_3	Penitrem A	-0.94626	0.074139	C20070	serum	mouse
M682T669	enniatin A	-0.06468	0.99928		serum	mouse
M688T376	Fumonisin B3	-0.10947	0.71101		serum	mouse
M689T476_3	Theionbrunonine A	-0.47361	0.27971		serum	mouse
M727T352	Coprogen B	0.13285	0.61246		serum	mouse
M853T467_2	Triacetylfusarinin C	0.11392	0.83459		serum	mouse
M839T256_5	Methoxy-MCA-Albicidin	-1.1122	0.064052		serum	mouse
M856T274_2	Lyciumin A	-0.82027	0.070105		serum	mouse
M912T273_5	SurugamideA	0.18554	0.51206		serum	mouse
M978T288_1	Microcystin LR	0.47556	0.79903	C05371	serum	mouse
M991T288_5	bisperfluorodecyl phosphate	-0.15781	0.47042		serum	mouse
M126T64	Taurine	0.53922	0.53311	C00245	serum	mouse
M134T54	L-Aspartic acid	0.21052	0.40046	C00049	serum	mouse
M139T395	Salicylic acid	0.6287	0.056433	C00805	serum	mouse
M145T54	Betaine-trimethyl-d9 hydrochloride	1.288	0.064067		serum	mouse
M148T256	Mevalonic acid	-0.26615	0.76811	C00418	serum	mouse
M161T41	Cysteinylglycine	-0.13935	0.46591	C01419	serum	mouse
M180T92	Fructose-1P	0.22808	0.64371	C10906	serum	mouse
M205T52_1	L-Cystathionine	0.062051	0.91927	C02291	serum	mouse
M212T62	alpha-D-Galacturonic acid	-0.96456	0.00051082		serum	mouse
M215T89	Dethiobiotin	0.080021	0.89753	C01909	serum	mouse
M221T192	5-Hydroxy-L-tryptophan	-0.26456	0.11995	C00643	serum	mouse
M242T43	Glucosamine 6-phosphate	0.63002	0.06816	C00352	serum	mouse
M324T36	UMP	-0.24761	0.32967	C00105	serum	mouse
M328T54_1	2',3'-Cyclic CMP	-0.20114	0.47052	C02354	serum	mouse
M344T475	Dodecanoylcarnitine	-0.11474	0.454		serum	mouse
M353T82	5'-Uridylic acid, 2'-deoxy-, disodium salt	-1.0745	0.08893		serum	mouse
M483T431	Silibinin	-0.44371	0.25095	C07610	serum	mouse
M518T655_1	Sodium taurocholate	0.42244	0.83305		serum	mouse
M566T46_1	Uridine diphosphate glucose	1.0924	0.038883	C00029	serum	mouse
M634T46	ADP-glucose	0.9068	0.071546	C00498	serum	mouse
M851T467_2	3-Methylcrotonyl-CoA	-0.18509	0.50898	C03069	serum	mouse
M431T271	Luteolin 7-glucoside	-1.7348	0.0062602	C03951	serum	mouse
M432T271	Cyanidin 3-glucoside	-2.3275	0.02137	C08604	serum	mouse
M432T673_2	Chenodeoxycholic acid glycine conjugate	-0.88863	0.33013	C05466	serum	mouse
M447T298	Isoquercitrin	-2.1759	0.022565	C05623	serum	mouse
M130T233	AGMATINE SULFATE	-1.7589	0.15585		serum	mouse
M151T617	MLS000515960-01!	0.55432	0.46641		serum	mouse
M134T53	N(6)-hydroxyadenine	0.62661	0.42782		serum	mouse
M164T337	Quinic acid	0.8825	0.31406	C06746	serum	mouse
M155T133	Menadione	-3.3788	0.031991	C05377	serum	mouse
M175T427	L-Theanine	0.1417	0.27615	C01047	serum	mouse
M163T73	(S)-NICOTINE	-0.37905	0.48853		serum	mouse
M165T602	MLS000069657-01!(1R,2R)-(-)-PSEUDOEPHEDRINE	-0.10792	0.87419		serum	mouse
M173T435	MLS002415724-01!	0.18896	0.52401		serum	mouse
M179T263	NCGC00381364-02_C10H16N2O2_Pyrrolo[1,2-a]pyrazine-1,4-dione, hexahydro-3-(1-methylethyl)-	0.81563	0.029834		serum	mouse
M204T306	4-Hydroxy-3-(3-methyl-2-butenyl)acetophenone	-0.11934	0.73403	C10702	serum	mouse
M189T420	MLS001240277-01!Isonicotinic acid but-2-enylidene-hydrazide	0.26839	0.85477		serum	mouse
M190T303	MLS002172436-01!4-oxo-1H-quinoline-2-carboxylic acid	0.16937	0.93425		serum	mouse
M190T299	Indole-3-propionic acid	0.039651	0.8953		serum	mouse
M192T55	MLS002153335-01!R-(-)-Desmethyldeprenyl hydrochloride	-0.62554	0.25626		serum	mouse
M192T57	MLS002706489-01!	0.23605	0.055882		serum	mouse
M193T668	Tocainide	-0.85917	0.22972	C07142	serum	mouse
M195T54	MLS002207052-01!5-Chloroindole-2-carboxylic acid10517-21-2	-1.2391	0.006742		serum	mouse
M198T230	MLS001401420-01!	0.28517	0.64835		serum	mouse
M202T285	Pesticide4_Dinotefuran_C7H14N4O3_Guanidine, N-methyl-N''-nitro-N'-[(tetrahydro-3-furanyl)methyl]-	0.33295	0.78199		serum	mouse
M208T75	NCGC00385842-01_C10H9NO4_(3-Hydroxy-2-oxo-2,3-dihydro-1H-indol-3-yl)acetic acid	-0.75152	0.13352		serum	mouse
M209T208	MLS000028566-01!Minoxidil	-0.34301	0.24922		serum	mouse
M217T66	MLS000728634-01!	-0.0095649	0.99589		serum	mouse
M217T639	4-methoxy-2-(5-methoxy-3-methylpyrazol-1-yl)-6-methylpyrimidine	0.026921	0.77773		serum	mouse
M221T185	NCGC00160209-01!2-(2-Hydroxy-phenyl)-3H-quinazolin-4-one	-0.18846	0.3572		serum	mouse
M225T119	MLS001240196-01!2-(2,3-Dimethyl-phenylamino)-nicotinic acid	0.67556	0.55107		serum	mouse
M226T384	NCGC00380389-01!8-acetamido-2-methyl-7-oxononanoic acid	-0.94669	0.00014956		serum	mouse
M229T395	NCGC00160217-01!SOPHOCARPINE	-1.5054	1.76e-06		serum	mouse
M230T635	MLS000862198-01!Ibudilast	-1.0901	0.25699		serum	mouse
M231T67	MLS002153394-01!DCEBIO60563-36-2	-1.8446	0.12146		serum	mouse
M232T133	NCGC00380830-01!methyl 2-[(2-hydroxy-3-methylbutanoyl)amino]-3-methylbutanoate	0.90309	0.029656		serum	mouse
M235T216	NCGC00160280-01!N-methyl-metacryloyl-lupinine	0.42359	0.39216		serum	mouse
M235T480	MLS002639189-01!	-3.0256	1.02e-05		serum	mouse
M245T245	4-oxododecanedioic acid	-0.19127	0.37137		serum	mouse
M238T407	Atomoxetine hydrochloride	0.68892	0.67993		serum	mouse
M240T322	SALBUTAMOL SULFATE	-0.17154	0.48942		serum	mouse
M241T88	Lofexidine hydrochloride	-0.53821	0.29052		serum	mouse
M243T59	MLS000574962-01!	0.40328	0.20147		serum	mouse
M243T345	NCGC00380346-01!2-(7-hydroxyoctyl)pentanedioic acid	-0.4299	0.97861		serum	mouse
M243T442	NCGC00385670-01!N-(10-hydroxy-10-methylundecyl)acetamide	0.061282	0.4416		serum	mouse
M261T350	MLS002153855-01!Norcyclobenzaprine303-50-4	-1.178	0.12666		serum	mouse
M245T410	(R)-flurbiprofen	-0.61864	0.049236		serum	mouse
M245T287_1	NCGC00381248-01!4-oxododecanedioic acid	1.6792	0.0055173		serum	mouse
M247T367	Olivacine	-1.9855	0.001704	C09230	serum	mouse
M264T310	(-)-Apparicine	-0.92642	0.044525	C09036	serum	mouse
M247T243	Milnacipran	-0.54959	0.11835		serum	mouse
M247T54	NCGC00385437-01!5-undecylbenzene-1,3-diol	0.57787	0.28608		serum	mouse
M248T163	NCGC00169781-02_C14H16O4_2H-Pyran-2-one, 5,6-dihydro-5-hydroxy-4-methoxy-6-(2-phenylethyl)-, (5S,6S)-	0.37625	0.38195		serum	mouse
M248T349	Methoxetamine	-1.8721	0.00063368		serum	mouse
M250T91	NCGC00160349-01!BREVICARINE	-1.5682	0.059357		serum	mouse
M252T365_1	Moclobemide	-0.09323	0.2948		serum	mouse
M253T392	MLS000876786-01!(4R,4aS,8aS)-4-hydroxy-4-(hydroxymethyl)-3,4a,8,8-tetramethyl-5,6,7,8a-tetrahydronaphthalen-1-one	-0.80738	0.058679		serum	mouse
M254T389	MLS001049075-01![(6aR,9R)-7-methyl-6,6a,8,9-tetrahydro-4H-indolo[4,3-fg]quinoline-9-yl]methanol	0.17417	0.93526		serum	mouse
M254T91	Anabasamine	0.45899	0.1522		serum	mouse
M256T58	Tolcapone	-1.0766	0.034225	C07949	serum	mouse
M257T353	3-Methoxymorphinan	3.0523	0.0016163		serum	mouse
M275T396	10-deoxygerfelin	-0.51011	0.37657		serum	mouse
M258T191	MLS001077357-01!6-ETHOXY-2-BENZOTHIAZOLESULFONAMIDE	0.2242	0.40759		serum	mouse
M258T617	Xanthoxyletin	-0.029359	0.65072		serum	mouse
M263T72	MLS000863568-01!3,3,5-trimethyl-11H-pyrano[3,2-a]carbazole	-0.50815	0.075002		serum	mouse
M263T176	NCGC00180705-02!(E)-5-hydroxy-1,7-diphenylhept-1-en-3-one	-1.0133	0.13059		serum	mouse
M264T101	MLS002153974-01!Isopyrin hydrochloride18342-39-7	-0.53574	0.061943		serum	mouse
M265T66	Amiloride hydrochloride (Midamor)	0.84255	0.063774		serum	mouse
M265T221	(-)-Quebrachamine	-0.30426	0.91516	C09235	serum	mouse
M265T174_2	NCGC00160338-01!ALLOMATRINE 1N-OXIDE	-0.21136	0.55491		serum	mouse
M268T433	Azacyclonol	-2.8984	3.81e-05		serum	mouse
M270T75	(2R)-5-hydroxy-7-methoxy-2-phenyl-3,4-dihydro-2H-1-benzopyran-4-one	7.0628	6.55e-05		serum	mouse
M271T52	NCGC00179780-02_C20H32O_(5xi,9xi)-Beyer-15-en-18-ol	0.41131	0.42546		serum	mouse
M272T446	1-deoxymethylsphinganine	-0.28663	0.40323		serum	mouse
M273T76	1-(2,6-Dihydroxy-4-methoxyphenyl)-3-phenyl-1-propanone	2.3129	0.09748	C09644	serum	mouse
M273T424	MLS000069748-01!5ALPHA-ANDROST-16-EN-3-ONE	-0.070079	0.27536		serum	mouse
M273T446	ANGOLENSIN (R)	-0.58506	0.10034		serum	mouse
M274T74_1	Circumdatin F_130023	-1.9484	0.0060383		serum	mouse
M275T66	MLS001066393-01!5,7-Dichlorokynurenic acid monohydrate	-0.36328	0.27329		serum	mouse
M276T61	9-methyl-3-[(2-methylimidazol-1-yl)methyl]-2,3-dihydro-1H-carbazol-4-one	-0.95309	0.0021195		serum	mouse
M277T326	alosetron??monohydrochloride	-0.14133	0.13277		serum	mouse
M277T94	MLS001048960-01!spiro[2,3,4,9-tetrahydropyrido[3,4-b]indole-1,1'-cyclohexane]	-0.50931	0.67222		serum	mouse
M278T75	Propranolol HCl	-0.65895	0.046971		serum	mouse
M278T90	MLS001163935-01!(+_-)-Vesamicol hydrochloride	-0.25994	0.42155		serum	mouse
M280T276_2	MLS002154000-01!Hexylcaine hydrochloride532-76-3	0.016109	0.81026		serum	mouse
M281T284	aspidofractinine	0.18455	0.97579		serum	mouse
M282T355	MLS002153354-01!Tyrphostin A910537-47-0	-1.1673	0.075826		serum	mouse
M285T279	(-)-Maackiain	1.1914	0.02073		serum	mouse
M286T272	CGS 15943	0.096535	0.92244		serum	mouse
M305T64	MLS000069389-01!130-26-7	0.26044	0.44515		serum	mouse
M288T90	MLS002703411-01!	0.18057	0.64406		serum	mouse
M288T393	4-(dibenzo[1,2-a_1',2'-e][7]annulen-11-ylidene)-1-methylpiperidine	-1.276	0.011517		serum	mouse
M288T415	C17-Sphinganine	0.27773	0.33705		serum	mouse
M289T364	MLS001076686-01!Tizanidine hydrochloride64461-82-1	0.50351	0.27141		serum	mouse
M289T278	MLS002154126-01!Quinethazone73-49-4	-0.68308	0.16635		serum	mouse
M289T258	NCGC00384840-01_C17H22O5_9a-Hydroxy-3,8a-dimethyl-5-methylene-2-oxo-2,4,4a,5,6,7,8,8a,9,9a-decahydronaphtho[2,3-b]furan-6-yl acetate	1.2821	4.29e-05		serum	mouse
M290T74_2	MLS000860050-01!	-1.0719	0.0062495		serum	mouse
M290T363	Fonsecin	-1.3896	0.13315		serum	mouse
M291T267	Guanabenz acetate	-0.64791	0.012633		serum	mouse
M292T74_2	Anagrelide	-0.23765	0.25441		serum	mouse
M292T43_2	Vellosimine	-0.12013	0.50663	C11634	serum	mouse
M294T77_2	NCGC00385185-01_C18H21N3O2_(1Z)-4-Isopropyl-1-(2-methylpropylidene)-2H-pyrazino[2,1-b]quinazoline-3,6(1H,4H)-dione	-0.78528	0.010412		serum	mouse
M294T231_2	Proxymetacaine	-0.075647	0.91573		serum	mouse
M294T261	stephanthrine	0.47855	0.36538		serum	mouse
M299T308	Geissoschizoline	-0.051521	0.81911	C09197	serum	mouse
M301T594	LSM-5745	-0.0043359	0.89416		serum	mouse
M305T455	(R)-Heraclenol	-1.3819	0.41995		serum	mouse
M308T134	NCGC00386110-01_C19H23N3O2_(3S,6S)-3-Methyl-6-{[2-(2-methyl-3-buten-2-yl)-1H-indol-3-yl]methyl}-2,5-piperazinedione	2.6675	1.13e-05		serum	mouse
M310T450	avobenzone	0.62136	0.34869		serum	mouse
M310T88	BENACTYZINE HYDROCHLORIDE	0.7126	0.19068		serum	mouse
M310T690_2	tranilast	-3.5648	0.95065		serum	mouse
M311T239	iodinated analogue of makaluvamine Q	-0.2627	0.49178		serum	mouse
M311T651	3-(4-hydroxyphenyl)-3-oxopropyl beta-D-glucopyranoside	-0.14152	0.55141		serum	mouse
M315T365_1	NCGC00380684-01_C16H28O7_	-0.87734	0.11358		serum	mouse
M316T380	Decanoylcarnitine	-1.4905	0.00058747		serum	mouse
M318T329	MLS002153903-01!Piperlongumine20069-09-4	5.3399	1.79e-05		serum	mouse
M319T276	epalrestat	0.55199	0.93036		serum	mouse
M323T238	Cinanserin	-0.040408	0.93028		serum	mouse
M324T238_3	LEVOSULPIRIDE	0.21153	0.73505		serum	mouse
M327T49	MLS001148648-01!2,2-DICHLORO-N-[4-HYDROXYPHENYL]-N-METHYLACETAMIDE 2-FUROIC ACID ESTER	-0.29289	0.11804		serum	mouse
M327T528	Medrysone	1.2048	0.019757	C14643	serum	mouse
M327T390_2	MLS002207103-01!Dehydroabietylamine acetate2026-24-6	-0.13958	0.90953		serum	mouse
M328T598	MLS001074064-01!Bentyl	-1.8981	0.002469		serum	mouse
M332T250_1	1,1-dioxo-6-(trifluoromethyl)-3,4-dihydro-2H-1$l^{6},2,4-benzothiadiazine-7-sulfonamide	0.73998	0.0073782		serum	mouse
M332T45	NCGC00385876-01_C18H21NO5_Tazettine	-0.59949	0.0019591		serum	mouse
M334T271_2	Palonosetron HCl	-0.21485	0.47468		serum	mouse
M336T47	MLS001304028-01!	0.063154	0.69036		serum	mouse
M338T308_1	MLS001148658-01!	-0.023408	0.97145		serum	mouse
M337T634_2	Cryptochlorogenic acid	2.3798	0.38547		serum	mouse
M358T428	Putative (3-hydroxyoctadecanoyl)glycine	-2.1318	0.00088145		serum	mouse
M344T246	Sertraline HCl	0.42292	0.81689		serum	mouse
M342T230	Pipernonaline	1.4964	0.021386		serum	mouse
M343T98	MLS002154162-01!Dorzolamide hydrochloride130693-82-2	0.10718	0.78695		serum	mouse
M343T544	CocamidoprpylBetaine	0.030786	0.97721		serum	mouse
M344T338	MLS001146935-01!ANISOTROPINE METHYLBROMIDE	-0.27969	0.63535		serum	mouse
M346T257	MLS002222273-01!	2.9057	0.0020573		serum	mouse
M346T238	Nevaltophin_A	-3.1606	0.00011855		serum	mouse
M365T425	NCGC00380516-01![12-hydroxy-6-(hydroxymethyl)-10-methyl-2-(4-methylpent-3-enyl)dodeca-2,6,10-trienyl] acetate	0.88516	0.26509		serum	mouse
M347T250	icajine	0.63969	0.048878		serum	mouse
M369T680_2	Lansoprazole	2.4593	0.10094		serum	mouse
M353T261_1	MLS002154197-01!Zimelidine dihydrochloride monohydrate61129-30-4	0.30293	0.93937		serum	mouse
M353T261_3	glyasperin D	0.14021	0.96042		serum	mouse
M355T479	lornoxicam	0.3845	0.02664		serum	mouse
M355T251	amorolfine hydrochloride	-0.13276	0.912		serum	mouse
M356T52	MLS002153138-01!IMID-4F hydrochloride	-0.028573	0.78288		serum	mouse
M357T400	BALSALAZIDE	0.10366	0.92786		serum	mouse
M360T364	MLS002153959-01!Napelline5008-52-6	-0.13244	0.85219		serum	mouse
M360T445	phenylethylamide 359	-0.86029	0.19786		serum	mouse
M365T132	NCGC00169052-03_C23H26O5_6H-Furo[2,3-h]-2-benzopyran-6,8(6aH)-dione, 9-acetyl-3-[(1E,3E,5S)-3,5-dimethyl-1,3-heptadien-1-yl]-9,9a-dihydro-6a-methyl-, (6aR,9R,9aR)-	-0.34108	0.27514		serum	mouse
M367T166	MLS001146603-01!	-0.64971	0.19273		serum	mouse
M367T631	Geissolaevine	1.6122	0.051742		serum	mouse
M368T292	MLS002172447-01!p-Fluorohexahydro-sila-difenidol hydrochloride	-0.53258	0.075903		serum	mouse
M368T408	Echitamine	-1.2983	0.068015	C09152	serum	mouse
M368T582	2,7-dihydroxyapogeissoschizine	-0.34753	0.68959		serum	mouse
M369T462	LSM-4387	0.020606	0.9815		serum	mouse
M370T415_2	Dibromophakellin - CASMI2016 Category 1 - Challenge 1	0.11863	0.77698		serum	mouse
M370T70	MLS000860082-01!Chloroethylclonidine dihydrochloride	-1.3785	0.012481		serum	mouse
M372T60	Oroidine	-2.2023	2.57e-06		serum	mouse
M389T74_2	Cefprozil	-3.8898	0.00018219	C06888	serum	mouse
M372T245_2	Saucernetin	-0.036722	0.89896	C10879	serum	mouse
M373T427_2	Finasteride	-1.4224	0.013124		serum	mouse
M394T460_1	MLS001077289-01!2-(2,2-DICYCLOHEXYLETHYL)PIPERIDINE 2-BUTENEDIOATE	0.11247	0.33496		serum	mouse
M378T379_2	Naltrexone HCl	0.26323	0.98273		serum	mouse
M380T47	MLS001076545-01!TRICHLOROMETHIAZIDE	-0.24355	0.14243		serum	mouse
M402T646	NCGC00160316-01!6,7-didehydro-26,28didemethyl-16,28-secosolanidan-3,16-diol	-1.1065	0.49941		serum	mouse
M385T43	MLS002153162-01!(-)-N6-(2-Phenylisopropyl)adenosine38594-96-6	-1.6541	0.018157		serum	mouse
M386T271_2	MLS002153199-01!Actinonin13434-13-4	0.42702	0.4826		serum	mouse
M393T90	Ivacaftor	0.47227	0.52687		serum	mouse
M396T461	AM 404	0.10942	0.62593		serum	mouse
M398T475	MLS001049060-01!N-[2-(1H-indol-3-yl)ethyl]hexadecanamide	-0.88536	0.12413		serum	mouse
M399T275_1	Conopharyngine	0.34849	0.83626		serum	mouse
M399T358_2	MLS001141004-01!1-[(2S)-2-amino-4-methylpentanoyl]-N-[(2S)-1-[(4-methylphenyl)methylamino]-1-oxopropan-2-yl]piperidine-4-carboxamide	-0.79299	0.9079		serum	mouse
M399T461	DL-Palmitoylcarnitine	-1.4499	0.0033213		serum	mouse
M400T358_2	NCGC00385238-01_C25H36O4_	-0.2682	0.96338		serum	mouse
M401T483_2	DL-Lauroylcarnitine	-0.83376	0.27153		serum	mouse
M402T73	Clopidogrel (Plavix)	0.24685	0.46336		serum	mouse
M403T359	Terpestacin_130136	-0.99921	0.040319		serum	mouse
M403T43	Benztropine mesylate	-1.799	0.0075882		serum	mouse
M403T390	MLS001148102-01!	-4.6031	2.31e-05		serum	mouse
M404T73	Fragransin B2	-1.641	0.047394		serum	mouse
M404T233	roflumilast	-0.81768	0.081709		serum	mouse
M406T602	NCGC00380898-01!(2E,4E,14E)-13-hydroperoxy-1-piperidin-1-ylicosa-2,4,14-trien-1-one	-0.28246	0.42927		serum	mouse
M406T549	Fisherellin A	-0.67304	0.45913		serum	mouse
M408T643_2	Toltrazuril	-0.85102	0.04926		serum	mouse
M409T277	MLS001142923-01!	0.20744	0.10291		serum	mouse
M409T662	trazodone hydrochloride	-0.25901	0.45843		serum	mouse
M412T86	MLS001141370-01!3-(4-chlorophenyl)-2-[[2-(4,7-dimethyl-2-oxochromen-5-yl)oxyacetyl]amino]propanoic acid	5.9612	1.21e-06		serum	mouse
M414T460	Leoidin	-0.61039	0.11753		serum	mouse
M416T467_1	Mycophenolate mofetil	0.79151	0.080515	C07908	serum	mouse
M418T267	Cilazapril	0.39966	0.48203	C11693	serum	mouse
M420T257	aminophylline	-0.31226	0.22867		serum	mouse
M421T49_4	NCGC00160268-01!3-(4-Methyl-thiazol-2-yl)-7-(3,4,5-trihydroxy-6-hydroxymethyl-tetrahydro-pyran-2-yloxy)-chromen-4-one	-0.52747	0.15325		serum	mouse
M421T683	6H-Pyrido[2,3-b][1,4]benzodiazepin-6-one, 11-[[2-[(diethylamino)methyl]-1-piperidinyl]acetyl]-5,11-dihydro- [CAS]	1.0424	0.40382		serum	mouse
M438T309_2	Ochrolifuanine A	-0.011468	0.87886	C09229	serum	mouse
M423T271	NCGC00381245-01_C22H30O8_2-[6-{[(2Z)-4-Acetoxy-2-methyl-2-butenoyl]oxy}-2-hydroxy-3-(3-hydroxy-1-propen-2-yl)-4-methyl-4-vinylcyclohexyl]acrylic acid	0.82351	0.050745		serum	mouse
M442T57_2	Perindopril Erbumine (Aceon)	0.3067	0.54327		serum	mouse
M424T484_1	Linoleyl carnitine	-1.7485	0.012704		serum	mouse
M425T46	Nebivolol (Bystolic)	0.55319	0.23617		serum	mouse
M425T624	NCGC00160229-01!VERALODINE	-0.42453	0.18771		serum	mouse
M426T74	MLS000028626-01!	0.44989	0.64585		serum	mouse
M426T247_4	NCGC00385362-01_C27H38O4_(2E,6E,10E)-13-[(2R)-6-Hydroxy-2,8-dimethyl-3,4-dihydro-2H-chromen-2-yl]-2,6,10-trimethyl-2,6,10-tridecatrienoic acid	-0.17263	0.82821		serum	mouse
M427T247_3	Fusaproliferin_130137	-0.28941	0.86002		serum	mouse
M427T427	NCGC00160284-01!6-HYDROXYIMINO-IMPERIALINE	-3.1753	0.011913		serum	mouse
M428T330_3	Sorbitan oleate	1.253	0.11606		serum	mouse
M429T94	MLS000877028-01!3,6-bis(3,4,5-trimethoxyphenyl)-1,3,3a,4,6,6a-hexahydrofuro[3,4-c]furan	0.056295	0.2815		serum	mouse
M429T302_2	(8S,11R,13S,14S,17S)-11-(4-(dimethylamino)phenyl)-17-hydroxy-13-methyl-17-(prop-1-yn-1-yl)-6,7,8,11,12,13,14,15,16,17-decahydro-1H-cyclopenta[a]phenanthren-3(2H)-one	0.15538	0.35533		serum	mouse
M429T409	ergosterol peroxide	-0.011261	0.98403		serum	mouse
M430T585	Sorbitan stearate	0.62267	0.17963		serum	mouse
M431T643	luteolin-6-C-glucoside	0.22348	0.99798		serum	mouse
M432T47_1	MLS001146948-01!	0.22888	0.49908		serum	mouse
M432T272	Tolvaptan	-0.16364	0.70246		serum	mouse
M432T476	licoagroside B	-0.24266	0.7653		serum	mouse
M433T467_2	MLS001141043-01!1-[(2S)-2-amino-3-phenylpropanoyl]-N-[(2S)-1-(4-ethylanilino)-1-oxopropan-2-yl]piperidine-4-carboxamide	-0.36474	0.30747		serum	mouse
M434T53	MLS001361402-01!Nalpha-Benzoyl-DL-arginine 4-nitroanilide hydrochloride911-77-3	-0.80401	0.014137		serum	mouse
M434T467	NCGC00380807-01_C26H31N3O3_Pyrrolo[1,2-a]pyrazine-1,4-dione, 3-[[7-(1,1-dimethyl-2-propen-1-yl)-2,8-dihydro-2,2-dimethylpyrano[3,2-f]indol-6-yl]methyl]hexahydro-	0.33389	0.077472		serum	mouse
M435T467	Diphenoxylate	0.41453	0.44545	C07872	serum	mouse
M436T634	MLS002153285-01!Palmitoyl-DL-carnitine chloride	0.016232	0.52109		serum	mouse
M436T42	Ambiguine_E_isonitrile	-3.3517	0.00086496		serum	mouse
M455T504	Benzeneacetonitrile, Alpha-[3-[[2-(3,4-dimethoxyphenyl)ethyl]methylamino]propyl]-3,4-dimethoxy-Alpha-(1-methylethyl)-, (R)- [CAS]	-0.31368	0.10384		serum	mouse
M438T74_2	MLS002153417-01!I-OMe-Tyrphostin AG 538	-1.5341	0.0047809		serum	mouse
M438T253	NCGC00381286-01_C24H26N2O6_Acetamide, N-[(Z)-2-(acetylamino)-1-[(7-methoxy-1,3-benzodioxol-5-yl)methyl]ethenyl]-N-(2-oxo-3-phenylpropyl)-	-0.39549	0.054882		serum	mouse
M456T313_3	NCGC00160314-01!1,2,3,4-Tetrahydro-6,7-dimethoxy-1-methylisoquinolinyl-8,12dihydro-5,6-epoxy-2-hydroxyalantolactone	0.02471	0.76491		serum	mouse
M440T256	MLS001158081-01!N-(3-morpholin-4-ylpropyl)-3-(2,3,5,9-tetramethyl-7-oxofuro[3,2-g]chromen-6-yl)propanamide	-0.10845	0.61297		serum	mouse
M441T103	Dofetilide	-1.0983	0.1178	C07751	serum	mouse
M441T43	19,20-epoxynovacine	-0.87908	0.0046557		serum	mouse
M442T86	Lincomycin hydrochloride (Lincocin)	-0.57883	0.19666		serum	mouse
M443T50	Cycloart-23-ene-3_, 25 diol	0.065581	0.92513		serum	mouse
M460T311_2	MLS001141033-01!1-[(2S)-2-amino-4-methylpentanoyl]-N-[(2S)-1-[(4-methoxyphenyl)methylamino]-3-methyl-1-oxobutan-2-yl]piperidine-4-carboxamide	-0.68031	0.53366		serum	mouse
M446T467	NCGC00380693-01_C25H35NO6_3-[4-({2-[(2E)-2-Buten-2-yl]-6,8-dimethyl-1,2,4a,5,6,7,8,8a-octahydro-1-naphthalenyl}carbonyl)-3-hydroxy-5-oxo-2,5-dihydro-1H-pyrrol-2-yl]-2-hydroxy-2-methylpropanoic acid	0.020675	0.79401		serum	mouse
M446T265	MLS002154073-01!Denatonium benzoate3734-33-6	-0.88203	0.11445		serum	mouse
M446T312	MLS001076102-01!Westcort	-0.30387	0.4528		serum	mouse
M447T467	NCGC00385294-01_C28H36N2O4_6-Isoquinolinol, 1-[(3-ethyl-1,3,4,6,7,11b-hexahydro-9,10-dimethoxy-2H-benzo[a]quinolizin-2-yl)methyl]-3,4-dihydro-7-methoxy-	-0.13093	0.69252		serum	mouse
M464T254	enzalutamide	-0.55764	0.15646		serum	mouse
M448T47	elvitegravir	-0.0039828	0.99885		serum	mouse
M449T262_4	MLS002153330-01!SNC80156727-74-1	0.47585	0.68626		serum	mouse
M449T211	4-[(2S)-2-hydroxy-3-methyl-3-[[(2S,3R,4S,5S,6R)-3,4,5-trihydroxy-6-(hydroxymethyl)-2-oxanyl]oxy]butoxy]-7-furo[3,2-g][1]benzopyranone	0.67747	0.095033		serum	mouse
M450T51	loteprednol etabonate	0.064726	0.71213		serum	mouse
M450T233	MLS001158023-01!4-phenyl-1-[2-(3,4,7-trimethyl-2-oxochromen-5-yl)oxyacetyl]piperidine-4-carboxylic acid	0.78504	0.07891		serum	mouse
M453T43_1	Fluocinolone Acetonide	-0.6762	0.094866		serum	mouse
M454T282	NCGC00386081-01_C27H37NO6_	0.12442	0.94002		serum	mouse
M456T108	MLS001139335-01!2-imino-N-[2-(4-methoxyphenyl)ethyl]-5-oxo-1-(oxolan-2-ylmethyl)dipyrido[1,2-d_3',4'-f]pyrimidine-3-carboxamide	0.20402	0.93935		serum	mouse
M456T302	Communesin A (identified trough in silico generated spectrum)	0.45214	0.69322		serum	mouse
M456T273_4	NCGC00380981-01_C28H40O5_	1.2734	0.7688		serum	mouse
M457T166	MLS001076861-01!	-1.3858	0.014058		serum	mouse
M458T240_3	MLS001401389-01!TOLTERODINE TARTRATE	-0.22423	0.48137		serum	mouse
M476T268_1	NCGC00381131-01_C27H41NO6_(7E)-11-Hydroxy-3-isobutyl-4,5,8,13,13-pentamethyl-3,3a,4,6a,9,10,11,11a,14a,15-decahydro-1H-[1,3]dioxolo[9,10]oxacyclododecino[2,3-d]isoindole-1,16(2H)-dione	-2.0297	0.0082308		serum	mouse
M460T323	Flunarizine 2HCl	-0.21898	0.42532		serum	mouse
M461T255_1	14-bromo-1-hydroxy-7,8-dehydrodiscorhabdin V (+2)	-0.8335	0.0017417		serum	mouse
M461T467_1	6-oxopristimerol derivative	1.2867	0.10942		serum	mouse
M461T255_2	Calceolarioside B	-0.12026	0.66592		serum	mouse
M462T277_2	MLS002153941-01!Delcorine52358-55-1	-0.35767	0.33846		serum	mouse
M463T289_2	Cetirizine hydrochloride	-0.11725	0.82494		serum	mouse
M480T340_2	6-oxopristimerol	0.64774	0.75558		serum	mouse
M463T402	Myricetin 3-galactoside	-0.27933	0.92616		serum	mouse
M465T367	Tonantzitlolone A	0.063906	0.71727		serum	mouse
M465T389	schweinfurthin G	-4.4329	0.00014464		serum	mouse
M467T613	Ziprasidone hydrochloride	0.40436	0.36641		serum	mouse
M469T309_1	MLS000563224-01!	-1.8203	0.00046112		serum	mouse
M471T43_2	MLS001401383-01!DIPHENOXYLATE	-0.61848	0.17387		serum	mouse
M471T367	MLS001076292-01!11BETA,17ALPHA,21-TRIHYDROXY-4-PREGNENE-3,20-DIONE 21-CAPRYLATE	0.91691	0.17507		serum	mouse
M472T354_3	Oxysporidinone_130003	0.3519	0.53694		serum	mouse
M472T440	MLS000563157-01!	1.3081	0.80347		serum	mouse
M473T43_2	linagliptin	-0.49419	0.16318		serum	mouse
M475T46_1	N-Methyl-14-bromo-1-hydroxy-7,8-dehydrodiscorhabdin V (+2)	0.52127	0.2425		serum	mouse
M475T354	MLS001142582-01!1-[(2S)-2-amino-4-methylpentanoyl]-N-[(2S)-1-(4-ethylanilino)-1-oxo-3-phenylpropan-2-yl]piperidine-4-carboxamide	0.44284	0.3955		serum	mouse
M476T415	MLS000563209-01!	1.1186	0.007813		serum	mouse
M478T316	NCGC00169090-02!2-[(6,7-dimethoxy-3,4-dihydroisoquinolin-1-yl)methyl]-3-ethyl-9,10-dimethoxy-2,3,4,6,7,11b-hexahydro-1H-benzo[a]quinolizine	-0.015947	0.93876		serum	mouse
M481T338	vedelianin	0.87182	0.2069		serum	mouse
M482T223_1	MLS002154122-01!Sertaconazole nitrate99592-39-9	0.44488	0.38492		serum	mouse
M482T593_1	MLS001075310-01!(2R)-3-(1H-indol-3-yl)-2-[[2-(2-oxo-4-phenylchromen-7-yl)oxyacetyl]amino]propanoic acid	-0.786	0.05906		serum	mouse
M482T211	MLS001158986-01!(3S)-N-[(2S)-3-(1H-indol-3-yl)-1-[(2-methoxyphenyl)methylamino]-1-oxopropan-2-yl]-1,2,3,4-tetrahydroisoquinoline-3-carboxamide	0.44065	0.60008		serum	mouse
M482T314_2	CarmaphycinA_enone	0.30678	0.42646		serum	mouse
M483T314	regorafenib	0.068651	0.73861		serum	mouse
M484T49	MLS001160002-01!	1.6738	0.00037689		serum	mouse
M502T494_3	MLS001165756-01!fexofenadine	0.35268	0.23511		serum	mouse
M484T563_2	azlocillin sodium	-1.1526	0.024352		serum	mouse
M486T359	NCGC00384635-01_C27H34O8_Methyl [(1S,3S,7R,8R,9R,12S,13S)-13-(3-furyl)-6,6,8,12-tetramethyl-17-methylene-5,15-dioxo-2,14-dioxatetracyclo[7.7.1.0~1,12~.0~3,8~]heptadec-7-yl](hydroxy)acetate	-2.4112	0.0018038		serum	mouse
M504T316_1	Strepin P1	0.045198	0.87507		serum	mouse
M487T652_1	Beauverolide I	-0.25371	0.52062		serum	mouse
M504T664	2-[[2-[bis(2-hydroxyethyl)amino]-4,8-di(piperidin-1-yl)pyrimido[5,4-d]pyrimidin-6-yl]-(2-hydroxyethyl)amino]ethanol	0.61253	0.31321		serum	mouse
M490T45	NCGC00386050-01!(2S,3S,4S,5R,6S)-3,4,5-trihydroxy-6-[5-hydroxy-6-methoxy-2-(4-methoxyphenyl)-4-oxochromen-7-yl]oxyoxane-2-carboxylic acid	-0.66339	0.070219		serum	mouse
M490T386	Darifenacin HBr	-0.025317	0.75706		serum	mouse
M494T255_1	cilnidipine	-1.1234	0.0025233		serum	mouse
M493T45_4	enalapril maleate	-3.4741	0.032522		serum	mouse
M493T473	NCGC00380113-01!2,3,14-trihydroxy-10,13-dimethyl-17-(2,3,6,7-tetrahydroxy-5,6-dimethylheptan-2-yl)-2,3,4,5,9,11,12,15,16,17-decahydro-1H-cyclopenta[a]phenanthren-6-one	-0.30944	0.19522		serum	mouse
M513T475_2	Anandamide O phosphorylcholine from Mulder Biochemistry 2006 45 38 11267 11277	-2.2441	0.01591		serum	mouse
M497T269_1	MLS001335873-01!Oxytetracycline hydrochloride2058-46-0	-2.2393	0.0033595		serum	mouse
M497T335	Ceridimine	-0.39433	0.55107		serum	mouse
M498T370_2	Methyl Fexofenadine	0.68599	0.090475		serum	mouse
M499T311	masitinib	-2.4938	0.009223		serum	mouse
M500T52	NCGC00384565-01!6-hydroxy-8-(7-hydroxy-2-oxochromen-8-yl)-7-[3,4,5-trihydroxy-6-(hydroxymethyl)oxan-2-yl]oxychromen-2-one	-0.77183	0.013941		serum	mouse
M500T425_1	NCGC00385001-01!5-[3-[[(E)-3-(3,4-dihydroxyphenyl)prop-2-enoyl]oxymethyl]-5-hydroxypentyl]-5,6,8a-trimethyl-3,4,4a,6,7,8-hexahydronaphthalene-1-carboxylic acid	2.0435	1.73e-05		serum	mouse
M518T477_2	Retapamulin	0.18794	0.28949		serum	mouse
M501T45	Prenyl glucoside	-0.5273	0.11528	C09808	serum	mouse
M501T259	Smenamide A	-0.22846	0.79892		serum	mouse
M518T436_6	fenticonazole nitrate	-0.21025	0.9974		serum	mouse
M502T86	Adefovir Dipivoxil	-0.97299	0.087243		serum	mouse
M502T503	NCGC00385760-01!(2S,3S,9R,13R,14S,16R)-2,3,16-trihydroxy-17-[(2R)-2-hydroxy-6-methyl-3-oxohept-6-en-2-yl]-4,4,9,13,14-pentamethyl-1,2,3,7,8,10,12,15,16,17-decahydrocyclopenta[a]phenanthren-11-one	0.41365	0.82373		serum	mouse
M504T309	MLS001142640-01!methyl 1-[1-[(2S)-3-methyl-2-[(4-methylphenyl)sulfonylamino]pentanoyl]piperidine-4-carbonyl]piperidine-4-carboxylate	-0.11496	0.9204		serum	mouse
M526T405	NCGC00380724-01_C28H47NO8_(3R,5R,6S,7S,9R,11E,13S,14R)-14-Ethyl-13-hydroxy-3,5,7,9,13-pentamethyl-2,4,10-trioxooxacyclotetradec-11-en-6-yl 3,4,6-trideoxy-3-(dimethylamino)-D-xylo-hexopyranoside	0.17881	0.64714		serum	mouse
M531T658	<U+00EF><U+00BB><U+00BF>Bosutinib	-0.85404	0.97729		serum	mouse
M514T589	loperamide hydrochloride	-0.30316	0.19672		serum	mouse
M514T357	Carmaphycin B	0.012202	0.75537		serum	mouse
M515T45_1	MLS002153279-01!	-0.63649	0.066795		serum	mouse
M516T45_2	MLS002154140-01!Thiethylperazine malate52239-63-1	-1.1694	0.012274		serum	mouse
M517T46_3	MLS002154099-01!Talampicillin hydrochloride39878-70-1	0.15751	0.81808		serum	mouse
M535T513_1	MLS001142764-01!tert-butyl N-[(2S)-4-methylsulfanyl-1-oxo-1-[4-[[(2S)-1-oxo-1-(1-phenylethylamino)propan-2-yl]carbamoyl]piperidin-1-yl]butan-2-yl]carbamate	0.32556	0.35821		serum	mouse
M517T340_1	MLS001142929-01!tert-butyl (2S)-2-[4-[[(2S)-1-[(2-methoxyphenyl)methylamino]-1-oxopropan-2-yl]carbamoyl]piperidine-1-carbonyl]pyrrolidine-1-carboxylate	0.44125	0.85488		serum	mouse
M518T165	Moexipril HCl	-1.3616	0.05146		serum	mouse
M519T529	NCGC00385359-01_C30H46O7_(3beta,8xi,9xi)-3-[(2,6-Dideoxy-3-O-methylhexopyranosyl)oxy]-14-hydroxycard-20(22)-enolide	0.21246	0.87946		serum	mouse
M521T301_1	14-bromo-7,8-dehydrodiscorhabdin C (+2 isotope))	0.10894	0.93364		serum	mouse
M521T574	Fexofenadine HCl	-1.2735	0.13308		serum	mouse
M521T255	Purothionin AII	0.12575	0.68714		serum	mouse
M538T370_1	NCGC00380865-01_C28H42O10_4H-Cyclopenta[a]cyclopropa[f]cycloundecen-4-one, 4a-(acetyloxy)-9-[(hexopyranosyloxy)methyl]-1,1a,4a,5,6,7,7a,10,11,11a-decahydro-7-hydroxy-1,1,3,6-tetramethyl-, (8E)-	0.66991	0.38981		serum	mouse
M540T233_1	Discorhabdin	0.64195	0.26165		serum	mouse
M523T638	NCGC00385512-01!5-hydroxy-2-(3-hydroxy-4-methoxyphenyl)-3,6-dimethoxy-7-[(2S,3R,4S,5S,6R)-3,4,5-trihydroxy-6-(hydroxymethyl)oxan-2-yl]oxychromen-4-one	-2.5211	0.0049561		serum	mouse
M524T43_2	MLS000862193-01!GR 125487 sulfamate salt	-0.1016	0.51597		serum	mouse
M525T423	Okaramine J_120151	0.4328	0.31828		serum	mouse
M543T655	3-[(3-OH-myristoyl)oxy]decanoyl glutamine	-0.75797	0.36903		serum	mouse
M544T622_1	MLS001157801-01!tert-butyl (2S)-2-[4-[[(2S)-1-[(2-methoxyphenyl)methylamino]-3-methyl-1-oxobutan-2-yl]carbamoyl]piperidine-1-carbonyl]pyrrolidine-1-carboxylate	0.88462	0.6915		serum	mouse
M527T684	MLS002153995-01!Alexidine dihydrochloride22573-93-9	0.49968	0.072291		serum	mouse
M528T236_1	Lanciferine	-1.88	0.056825		serum	mouse
M528T491	Fesoterodine fumarate (Toviaz)	0.036187	0.82361		serum	mouse
M529T358_2	NCGC00347740-02_C30H40O8_Androstan-16-one, 1,7-bis(acetyloxy)-14,15-epoxy-17-(3-furanyl)-3-hydroxy-4,4,8-trimethyl-	1.1073	0.033327		serum	mouse
M530T265_1	MLS001141046-01!	0.27264	0.80606		serum	mouse
M532T260_5	MLS002222251-01!83846-83-7	-0.49193	0.082643		serum	mouse
M551T507_3	NCGC00385794-01_C30H46O9_(3beta,5beta)-3-[(2,6-Dideoxy-3-O-methyl-beta-D-ribo-hexopyranosyl)oxy]-5,14,19-trihydroxycard-20(22)-enolide	-0.73822	0.6848		serum	mouse
M536T647_2	NCGC00381289-01_C26H32O12_Cyclopenta[c]pyran-4-carboxylic acid, 1-(beta-D-glucopyranosyloxy)-1,4a,5,6,7,7a-hexahydro-5-hydroxy-7-methyl-6-[[(2E)-1-oxo-3-phenyl-2-propen-1-yl]oxy]-, methyl ester, (1S,4aS,5S,6R,7R,7aR)-	-2.5282	0.033644		serum	mouse
M537T51	AM251	-0.61054	0.22667	C20220	serum	mouse
M539T648	MLS001140853-01!3-(4-chlorophenyl)-2-[[(2S)-2-[[2-(2,3,5-trimethyl-7-oxofuro[3,2-g]chromen-6-yl)acetyl]amino]propanoyl]amino]propanoic acid	-3.3729	0.34201		serum	mouse
M538T33	NCGC00380349-01_C25H30O13_Cyclopenta[c]pyran-4-carboxylic acid, 6-(acetyloxy)-5-(benzoyloxy)-1-(hexopyranosyloxy)-1,4a,5,6,7,7a-hexahydro-7-methyl-	-0.57487	0.060159		serum	mouse
M538T370_2	MLS001334042-01!WAY-100635 maleate salt	0.72938	0.28073		serum	mouse
M539T566_1	NCGC00385087-01!3-[5,7-dihydroxy-2-(4-methoxyphenyl)-4-oxo-2,3-dihydrochromen-3-yl]-5,7-dihydroxy-2-(4-hydroxyphenyl)-2,3-dihydrochromen-4-one	-2.0785	0.0037145		serum	mouse
M539T432_1	Leucoridine A	0.091927	0.77623		serum	mouse
M540T46	Chlorfluazuron	0.51349	0.058884	C18426	serum	mouse
M540T255_1	MLS002172449-01!L-765,314 hydrate	-0.64984	0.05528		serum	mouse
M540T420	NCGC00385727-01_C31H40O8_(1R,5R,6R,13R,14R,16S)-6-(3-Furyl)-16-(2-methoxy-2-oxoethyl)-1,5,15,15-tetramethyl-8,17-dioxo-7-oxatetracyclo[11.3.1.0~2,11~.0~5,10~]heptadec-10-en-14-yl 2-methylpropanoate	-0.072869	0.77393		serum	mouse
M540T435_1	NCGC00381110-01!13-hydroxy-6-(1-hydroxyethyl)-3-(hydroxymethyl)-12,14-dimethyl-15-nonyl-9-propan-2-yl-1-oxa-4,7,10-triazacyclopentadecane-2,5,8,11-tetrone	0.33096	0.93634		serum	mouse
M558T49_2	Hydroxylated and dihydrogenated 14-bromodiscorhabdin C (+2)	0.28973	0.69006		serum	mouse
M541T638	NCGC00380843-01!5,7-dihydroxy-2-(4-methoxyphenyl)-3-[3,5,7-trihydroxy-2-(4-hydroxyphenyl)-3,4-dihydro-2H-chromen-6-yl]-2,3-dihydrochromen-4-one	-0.98075	0.22889		serum	mouse
M560T655	Deferoxamine	-0.39709	0.78723	C06940	serum	mouse
M562T437_1	NCGC00381238-01_C31H47NO8_2-[(2E,5E,7E,11E)-10-Hydroxy-3,7,9,11-tetramethyl-2,5,7,11-tridecatetraen-1-yl]-5,6-dimethoxy-3-methyl-4-pyridinyl 6-deoxy-alpha-L-mannopyranoside	0.64872	0.048762		serum	mouse
M562T437_2	NCGC00384810-01!	1.0155	0.00096657		serum	mouse
M547T51_2	Homoharringtonine	-0.0045952	0.93244		serum	mouse
M548T254_3	TC4	-0.42633	0.69114		serum	mouse
M548T257_6	Coelichelin	-0.34654	0.54157	C15719	serum	mouse
M565T175	Strychnophylline	0.66798	0.35122		serum	mouse
M550T287_3	Strychnopentamine	-0.46413	0.95643		serum	mouse
M552T379_1	MLS001140512-01!(2R)-2-[[(2S)-3-methyl-2-[[1-[(2-methylpropan-2-yl)oxycarbonyl]-4-phenylpiperidine-4-carbonyl]amino]pentanoyl]amino]-2-phenylacetic acid	0.29455	0.89109		serum	mouse
M569T497_3	Secopenitrem D_120253	0.013337	0.94572		serum	mouse
M570T497_2	NCGC00381139-01!6-benzyl-3-butan-2-yl-9-(7-hydroxy-6-oxooctyl)-1,4,7,10-tetrazabicyclo[10.4.0]hexadecane-2,5,8,11-tetrone	-0.024016	0.97087		serum	mouse
M572T498	MLS002154127-01!Iopanoic acid96-83-3	0.2258	0.4502		serum	mouse
M555T229_3	Methoxylated and dihydrogenated 14-bromodiscorhabdin C (+2)	-0.19831	0.19954		serum	mouse
M555T287	MLS002153446-01!Taurocholic acid sodium salt hydrate	0.29222	0.37747		serum	mouse
M555T318_1	NCGC00180261-02!1,11,21-trihydroxy-1,6,11,16,21,26-hexazacyclohentriacontane-2,5,12,15,22,25-hexone	-1.3393	0.0097459		serum	mouse
M556T315_1	Hydroxylated 14-bromodiscorhabdin C (+2)	1.1966	0.19007		serum	mouse
M556T446	NCGC00384824-01!methyl 3-hydroxy-2-[[3-hydroxy-2-[[2-[(3-hydroxy-2,4-dimethyltetradecanoyl)amino]-3-methylbutanoyl]amino]butanoyl]amino]propanoate	-0.26886	0.80985		serum	mouse
M558T245_2	NCGC00347572-02_C30H39NO9_Pentanedioic acid, 2-[(2R,2'R,6'S,8a'S)-6'-(acetyloxy)-3',4',4'a,5',6,6',7',8,8',8'a-decahydro-4-hydroxy-2',5',5',8'a-tetramethyl-6-oxospiro[2H-furo[2,3-e]isoindole-2,1'(2'H)-naphthalen]-7(3H)-yl]-, (2S)-	0.15286	0.94735		serum	mouse
M558T423	NCGC00380641-01!5-[[4-[5-[[4-[5-[acetyl(hydroxy)amino]pentylamino]-4-oxobutanoyl]-hydroxyamino]pentylamino]-4-oxobutanoyl]-hydroxyamino]pentanoic acid	-0.39742	0.61354		serum	mouse
M560T638_1	NCGC00179942-02![4,5-dihydroxy-6-(hydroxymethyl)-2-[2,4,6-trihydroxy-3-(4-hydroxybenzoyl)phenyl]oxan-3-yl] 3,4,5-trihydroxybenzoate	0.070081	0.52856		serum	mouse
M560T257_1	NCGC00347396-02_C29H36O11_7,11-Methano-2H,4H-oxireno[1,8]cycloocta[1,2-f][2]benzopyran-8-acetic acid, 10-(acetyloxy)-4-(3-furanyl)dodecahydro-alpha,11-dihydroxy-4a,7,9,9-tetramethyl-2,13-dioxo-, methyl ester, (alphaR,4R,4aR,7S,8S,10S,11S,11aR,12aS)-	-0.07726	0.85971		serum	mouse
M560T271_2	NCGC00385539-01!	-1.3689	0.088609		serum	mouse
M561T416_1	NCGC00380289-01_C32H50O9_beta-D-Xylopyranoside, 3,17-dihydroxyspirost-5-en-1-yl	0.52837	0.064904		serum	mouse
M562T257_1	MLS001140675-01!	0.090097	0.82131		serum	mouse
M562T76_1	MLS001140704-01!	1.2681	0.33442		serum	mouse
M562T212_1	MLS001140694-01!4-[[[(2S)-2-[[(2S)-2-(2,4-dioxo-1H-quinazolin-3-yl)-3-phenylpropanoyl]amino]-3-methylpentanoyl]amino]methyl]cyclohexane-1-carboxylic acid	0.030276	0.74665		serum	mouse
M563T273_3	Teraspiridole A_130090	-0.55062	0.99522		serum	mouse
M580T335_2	NCGC00380804-01_C31H48O10_(2R,3S,4E,6E,8E,10E,12E,14R,15R,16R,18R,22S,24S,26S,27R)-14,16,18,22,24,26-Hexahydroxy-2,3,27-trimethyl-28-oxooxacyclooctacosa-4,6,8,10,12-pentaene-15-carboxylic acid	-0.18861	0.44476		serum	mouse
M564T263_1	Daunorubicin hydrochloride	-0.25162	0.68075		serum	mouse
M564T257_3	MLS001140676-01!	-0.54917	0.15233		serum	mouse
M582T455_2	MLS001140705-01!	-1.5886	0.062721		serum	mouse
M582T335_2	_120145	0.24541	0.94821		serum	mouse
M584T466	Shearinine F_120146	0.24439	0.35918		serum	mouse
M567T241_2	pyripyropene A	-1.4187	0.077019		serum	mouse
M567T257_6	MLS001140783-01!	0.029709	0.99964		serum	mouse
M572T499_2	NCGC00386093-01_C34H43N3O6_	0.034167	0.91332		serum	mouse
M573T499_1	Geissolosimine	0.51569	0.029495		serum	mouse
M573T621_1	DescladinoseAzithromycin	-0.19686	0.53672		serum	mouse
M574T378	Teraspiridole B_130089	0.078605	0.677		serum	mouse
M574T551	BE-43547C	1.3628	0.057641		serum	mouse
M576T408_2	NCGC00380235-01_C32H48O9_beta-D-Xylopyranoside, 3,17-dihydroxyspirosta-5,25(27)-dien-1-yl	0.17841	0.4391		serum	mouse
M576T536	NCGC00381159-01!2-[[3,21-dihydroxy-20-[3,4,5-trihydroxy-6-(hydroxymethyl)oxan-2-yl]oxydocosan-2-yl]amino]acetic acid	0.52409	0.13134		serum	mouse
M577T317	BE-43547B	0.93157	0.46639		serum	mouse
M578T541	NCGC00385509-01_C29H38O12_Methyl 2-(hexopyranosyloxy)-4-({6-[2-(4-hydroxyphenyl)ethyl]-4-oxotetrahydro-2H-pyran-2-yl}methyl)-3-vinyl-3,4-dihydro-2H-pyran-5-carboxylate	-1.9038	0.0024106		serum	mouse
M582T638_2	NCGC00180414-02!2-[[4-[4-(2,4-dimethoxy-6-methylbenzoyl)oxy-2-methoxy-6-methylbenzoyl]oxy-2-hydroxy-6-methylbenzoyl]amino]propanoic acid	-0.28437	0.65462		serum	mouse
M582T465	Shearinine D_130028	-0.22401	0.3436		serum	mouse
M583T45_1	MLS001140668-01!	-1.0254	0.021759		serum	mouse
M583T45_2	NCGC00380127-01!5,6-dibenzoyloxy-7-methyl-1-[3,4,5-trihydroxy-6-(hydroxymethyl)oxan-2-yl]oxy-1,4a,5,6,7,7a-hexahydrocyclopenta[c]pyran-4-carboxylic acid	0.17703	0.48205		serum	mouse
M583T638_1	NCGC00384745-01_C27H34O14_3-Phenyl-1-{2,4,6-trihydroxy-3,5-bis[(2S,3R,4R,5S,6R)-3,4,5-trihydroxy-6-(hydroxymethyl)tetrahydro-2H-pyran-2-yl]phenyl}-1-propanone	-0.39135	0.57018		serum	mouse
M583T341_1	NCGC00179906-03_C31H50O10_3-(alpha-L-Arabinofuranosyloxy)pimara-8(14),15-dien-12-yl 6-deoxy-beta-D-galactopyranoside	0.5269	0.24057		serum	mouse
M584T45_1	NCGC00180492-02![2-[(2S,3R,4S,5S,6R)-3,4,5-trihydroxy-6-(hydroxymethyl)oxan-2-yl]oxyphenyl]methyl 2-hydroxy-6-[(2S,3R,4S,5S,6R)-3,4,5-trihydroxy-6-(hydroxymethyl)oxan-2-yl]oxybenzoate	-1.0013	0.064658		serum	mouse
M584T45_2	NCGC00380749-01_C30H32O12_{(1R,2S,3R,5R,6R,8S)-3-[(6-O-Benzoyl-beta-D-glucopyranosyl)oxy]-6-hydroxy-8-methyl-9,10-dioxatetracyclo[4.3.1.0~2,5~.0~3,8~]dec-2-yl}methyl benzoate	-0.63608	0.17674		serum	mouse
M586T230_3	desferrioxamine D1	1.0681	0.10276		serum	mouse
M586T384	Irinotecan	2.3038	0.38074	C16641	serum	mouse
M587T435_1	NCGC00381203-01_C31H46N4O7_2H-Pyrido[1,2-a][1,4,7,10]tetraazacyclododecine-1,4,7,10(3H,12H)-tetrone, 3-(7,8-dihydroxy-6-oxooctyl)octahydro-9-(1-methylpropyl)-6-(phenylmethyl)-	0.86129	0.195		serum	mouse
M604T681	MLS002154171-01!Benzonatate104-31-4	-0.55703	0.63801		serum	mouse
M587T319_1	Trimethoxy-3,4,5-cinnamate-vincamajine	-1.3334	0.086352		serum	mouse
M588T450_2	NCGC00386067-01!2-[2-(19-acetamido-16,18-dihydroxy-5,9-dimethyl-6-oxoicosan-7-yl)oxy-2-oxoethyl]butanedioic acid	0.21949	0.64593		serum	mouse
M606T290	NCGC00384618-01_C33H50O10_(1beta,3beta,9xi,11alpha,14xi)-1,3,11-Trihydroxyfurosta-5,20(22),25-trien-27-yl beta-D-glucopyranoside	-0.1798	0.79238		serum	mouse
M590T286_1	Roseotoxin A	0.071838	0.9751		serum	mouse
M592T226_1	Psymberin	-0.66035	0.074351		serum	mouse
M612T339_3	NCGC00381220-01!16-butan-2-yl-3-(2,3-dihydroxypropyl)-10,11,14-trimethyl-13-propan-2-yl-4-oxa-1,8,11,14,17-pentazabicyclo[17.3.0]docosane-2,5,9,12,15,18-hexone	-0.68395	0.12326		serum	mouse
M597T497_1	MLS002154025-01!Iocetamic acid16034-77-8	0.086854	0.51346		serum	mouse
M616T267_3	Tabernamine	0.042162	0.59685	C09242	serum	mouse
M601T253_3	12-deoxy-6R,7R-epoxy-5beta-hydroxy-phorbol-13-hexadecanoate	0.13458	0.5518		serum	mouse
M602T210_3	MLS001076487-01!Ouabain octahydrate	0.030511	0.75449		serum	mouse
M603T437_4	MLS001332578-01!Salmeterol xinafoate94749-08-3	0.91964	0.30294		serum	mouse
M623T437	MLS002153946-01!Tetrandrine	1.2708	0.013124		serum	mouse
M608T342_2	NCGC00381061-01_C30H51N5O9_Pyrrolo[1,2-d][1,4,7,10,13,16]oxapentaazacyclononadecine-1,4,7,10,14,17(11H,16H)-hexone, 16-(2,3-dihydroxypropyl)dodecahydro-5,8,9,21-tetramethyl-6-(1-methylethyl)-3-(1-methylpropyl)-	1.5382	0.013463		serum	mouse
M611T611_2	3-(myristoyloxy)palmitoyl lysine from Cohen et al Nature 549 48 53 2017	-0.95833	0.71861		serum	mouse
M628T577	Lopinavir	-0.92559	0.099159	C12871	serum	mouse
M612T339_4	MLS001173429-01!	-0.96774	0.012942		serum	mouse
M613T269_1	Pleiomutine	-0.38897	0.7239		serum	mouse
M614T370	Ferroxamine	0.78666	0.3997	C07597	serum	mouse
M615T608_3	Heme B	0.062067	0.56849		serum	mouse
M633T305_2	Geissospermine	-1.6057	0.069542	C09200	serum	mouse
M617T348	Isosungucine	-0.10675	0.52064		serum	mouse
M618T348_1	Sungucine	-1.012	0.060717		serum	mouse
M619T619_2	NCGC00386086-01![9-[(E)-3-acetyloxy-4-methylhex-4-en-2-yl]-12-hydroxy-3-(2-hydroxypropan-2-yl)-10-methoxy-6a,12b-dimethyl-8,11-dioxo-1,2,3,4a,5,6,12,12a-octahydropyrano[3,2-a]xanthen-1-yl] acetate	-0.80279	0.10355		serum	mouse
M637T479	Fasciculic acid B	-0.6732	0.86485		serum	mouse
M620T580	Rakicidin B	-0.55532	0.62932		serum	mouse
M638T294_2	NCGC00381318-01![3-methyl-1-[3-methyl-1-[3-methyl-1-oxo-1-(2,3,4,5,6-pentahydroxyhexoxy)pentan-2-yl]oxy-1-oxopentan-2-yl]oxy-1-oxopentan-2-yl] 2-hydroxy-3-methylpentanoate	-0.0696	0.68002		serum	mouse
M624T486_2	Cycloaspeptide A_120252	1.1883	0.070533		serum	mouse
M643T350	NCGC00380118-01!	0.13655	0.44599		serum	mouse
M626T485_1	NCGC00381230-01_C34H42O11_7,11-Methano-2H-cycloocta[3,4]benzo[1,2-c]pyran-8-acetic acid, alpha-(acetyloxy)-4-(3-furanyl)-1,4,4a,5,6,6a,7,8,9,10,11,12-dodecahydro-11-hydroxy-4a,7,9,9-tetramethyl-10-[[(2E)-2-methyl-1-oxo-2-buten-1-yl]oxy]-2,13-dioxo-, methyl ester	0.92512	0.21464		serum	mouse
M628T52_2	19774-82-4	-0.54057	0.19344		serum	mouse
M629T298	3',4',5',6'-tetradehydrogeissospermine	0.54408	0.35058		serum	mouse
M655T394_2	NCGC00380573-01_C37H50O10_2-Butenoic acid, 2-methyl-, 5-(acetyloxy)-8-(3-furanyl)hexadecahydro-1,1,5a,7a,10b-pentamethyl-7-(2-methyl-1-oxopropoxy)-3-oxooxireno[1',5']cyclopenta[1',2'_5,6]naphth[2,1-c]oxepin-11-yl ester, (2E)-	0.15869	0.38505		serum	mouse
M638T294_3	NCGC00347652-02_C35H53N5O7_12-Benzyl-3-isobutyl-6,9-diisopropyl-5,8-dimethyldodecahydro-1H,3H-pyrrolo[1,2-q][1,4,7,10,13,17]oxapentaazacyclononadecine-1,4,7,10,13,17(14H)-hexone	0.069436	0.66308		serum	mouse
M639T455_1	NCGC00380159-01_C33H52O13_	0.32836	0.57729		serum	mouse
M639T436	MLS000028713-01!DEFEROXAMINE MESYLATE	1.3705	0.15803		serum	mouse
M649T269_1	Goniomedine A	0.25215	0.95543		serum	mouse
M649T269_2	NCGC00169960-03!(2E,4E)-12-[(10E,12E)-13-carboxy-3-hydroxy-2-(hydroxymethyl)-8,10,12-trimethyltrideca-10,12-dienoyl]oxy-13-(hydroxymethyl)-3,5,7-trimethyltetradeca-2,4-dienedioic acid	0.035499	0.77223		serum	mouse
M650T511_1	NCGC00386077-01_C35H61N3O9_(3S,6R,9S,12R,15S,18R)-3-[(2R)-2-Butanyl]-6-isobutyl-9,12,15,18-tetraisopropyl-4,10,16-trimethyl-1,7,13-trioxa-4,10,16-triazacyclooctadecane-2,5,8,11,14,17-hexone	0.77831	0.086531		serum	mouse
M651T251_2	Coproporphyrin III	0.65059	0.45953		serum	mouse
M651T48	strychnogucine A	0.34929	0.6089		serum	mouse
M652T287	val-leu-pro-val-pro	-1.2825	0.0050181		serum	mouse
M654T237_9	Coproporphyrin I	-0.81392	0.21578	C05769	serum	mouse
M654T281_2	NCGC00347566-02_C34H59N3O9_1,7,13-Trioxa-4,10,16-triazacyclooctadecane-2,5,8,11,14,17-hexone, 4,10,16-trimethyl-3,6,9,12,18-pentakis(1-methylethyl)-15-[(1S)-1-methylpropyl]-, (3S,6R,9S,12R,15S,18R)-	-0.4922	0.85427		serum	mouse
M659T606_1	Euphorbia factor L14 - Lathyrane diterpenoid	-0.39703	0.51253		serum	mouse
M662T328	NCGC00384690-01!	0.62691	0.32358		serum	mouse
M681T45_1	Telaprevir	-0.7882	0.092579		serum	mouse
M663T256_4	MLS001401378-01!NELFINAVIR MESYLATE	-0.48209	0.34892		serum	mouse
M663T454	Ornibactin C4	-0.66242	0.17967		serum	mouse
M663T284_1	Goniomedinone	-1.695	0.73121		serum	mouse
M664T46_2	MLS001076313-01!19774-82-4	-0.2522	0.23417		serum	mouse
M665T284_1	Phytolaccasaponin G	0.64291	0.70565		serum	mouse
M664T689	NCGC00385008-01!3-[4-[5-(acetyloxymethyl)-3,4-dihydroxyoxolan-2-yl]oxy-3-(2,5-dihydroxy-6-methylhept-6-en-2-yl)-6,9a,9b-trimethyl-7-prop-1-en-2-yl-1,2,3,3a,4,5,5a,7,8,9-decahydrocyclopenta[a]naphthalen-6-yl]propanoic acid	-1.0292	0.22017		serum	mouse
M681T236_4	NCGC00386078-01_C36H63N3O9_(3S,6R,9S,12R,15S,18R)-3,9,15-Tri[(2S)-2-butanyl]-6,12,18-triisopropyl-4,10,16-trimethyl-1,7,13-trioxa-4,10,16-triazacyclooctadecane-2,5,8,11,14,17-hexone	-0.33043	0.73061		serum	mouse
M666T46_1	goniomedine A N-oxide	0.82118	0.48208		serum	mouse
M667T647_2	NCGC00168994-02![(2R,3S,4R,5R,6S)-6-[(2S,3R,4S,5S,6R)-2-[5,8-dihydroxy-2-(4-methoxyphenyl)-4-oxochromen-7-yl]oxy-4,5-dihydroxy-6-(hydroxymethyl)oxan-3-yl]oxy-3,4,5-trihydroxyoxan-2-yl]methyl acetate	-1.2072	0.89182		serum	mouse
M686T667_3	MLS002222329-01!26305-03-3	-0.31675	0.61252		serum	mouse
M686T47_2	20'-episerpentinine	0.30208	0.77679		serum	mouse
M669T296_4	NCGC00347633-02!7-benzyl-11,14,20-trimethyl-16-(2-methylpropyl)-10,13-di(propan-2-yl)-17-oxa-1,5,8,11,14-pentazabicyclo[17.3.0]docosane-2,6,9,12,15,18-hexone	-0.32176	0.99145		serum	mouse
M689T376	Pleiokomenine B	0.01179	0.88633		serum	mouse
M676T558	NCGC00347780-02_C38H61NO9_3-[(2-Acetamido-2-deoxyhexopyranosyl)oxy]-16-hydroxyolean-12-en-28-oic acid	-0.49232	0.37583		serum	mouse
M677T438_1	NCGC00385597-01_C32H39NO15_(1S,3R,13S,14S,17S,18R,19R,20S,21S,23R,24R,25S)-20-(Acetoxymethyl)-18,24,25-trihydroxy-3,13,14,25-tetramethyl-6,15,22-trioxo-2,5,16-trioxa-11-azapentacyclo[15.7.1.0~1,20~.0~3,23~.0~7,12~]pentacosa-7,9,11-triene-19,21-diyl diacetate	1.678	0.076062		serum	mouse
M681T410_1	NCGC00381314-01![3-methyl-1-[3-methyl-1-[3-methyl-1-oxo-1-(2,3,4,5,6-pentahydroxyhexoxy)pentan-2-yl]oxy-1-oxopentan-2-yl]oxy-1-oxopentan-2-yl] 2-acetyloxy-3-methylpentanoate	0.025534	0.76385		serum	mouse
M699T290_2	NCGC00380322-01!2-[3,21-dihydroxy-20-[3,4,5-trihydroxy-6-(hydroxymethyl)oxan-2-yl]oxydocosan-2-yl]oxy-6-(hydroxymethyl)oxane-3,4,5-triol	0.050829	0.82664		serum	mouse
M682T51_2	Amiodarone HCl	0.19815	0.37798		serum	mouse
M683T297_2	NCGC00169462-02!17-(2,6-dihydroxy-6-methyl-3-oxoheptan-2-yl)-2,16-dihydroxy-4,4,9,13,14-pentamethyl-3-[3,4,5-trihydroxy-6-(hydroxymethyl)oxan-2-yl]oxy-1,2,3,7,8,10,12,15,16,17-decahydrocyclopenta[a]phenanthren-11-one	-0.10169	0.25982		serum	mouse
M683T44_1	4-{(1S,3aR,4S,6aR)-4-[4-(hexopyranosyloxy)-3-methoxyphenyl]tetrahydro-1H,3H-furo[3,4-c]furan-1-yl}-2-methoxyphenyl hexopyranoside	-1.2926	0.032631		serum	mouse
M684T51	MMV688774	0.25881	0.63573		serum	mouse
M685T49_2	Metoprolol tartrate	-0.18102	0.42347		serum	mouse
M685T77	NCGC00385666-01!(1R,2S)-7-hydroxy-1-(4-hydroxy-3,5-dimethoxyphenyl)-2-N,3-N-bis[2-(4-hydroxyphenyl)ethyl]-6,8-dimethoxy-1,2-dihydronaphthalene-2,3-dicarboxamide	-2.4329	0.041179		serum	mouse
M688T476_1	Ferrichrysin [NCGC00168874-03!N-[3-[5,8-bis[3-[acetyl(hydroxy)amino]propyl]-3,6,9,12,15,18-hexaoxo-1,4,7,10,13,16-hexazacyclooctadec-2-yl]propyl]-N-hydroxyacetamide]	-1.7052	0.0072121		serum	mouse
M688T476_5	NCGC00380841-01!2-[2-[(5R,6R,7S,9S,11R,18S,19S)-19-amino-6-[(3R)-3,4-dicarboxybutanoyl]oxy-11,18-dihydroxy-5,9-dimethylicosan-7-yl]oxy-2-oxoethyl]butanedioic acid	0.36426	0.19096		serum	mouse
M691T476	Ornibactin C6	-0.98891	0.025176		serum	mouse
M692T276_1	Theionbrunonine B	-0.33102	0.77572		serum	mouse
M692T285_2	Fasciculic acid C	-1.329	0.091314		serum	mouse
M693T46_1	NCGC00380983-01!	-0.60386	0.15377		serum	mouse
M693T229_4	NCGC00384909-01!	-0.54361	0.055069		serum	mouse
M694T308_3	NCGC00380124-01_C38H63NO10_Hexopyranoside, 1-[6-[dodecahydro-5-hydroxy-3-(1-hydroxy-1-methylethyl)-6a,9b-dimethylindeno[5,4-b]pyran-7-yl]-3,4,4a,7,8,8a-hexahydro-4a-methyl-2H-1-benzopyran-2-yl]-1-methylethyl 2-(acetylamino)-2-deoxy-	-1.715	0.03086		serum	mouse
M712T341_1	NCGC00180686-03_C36H56O14_Card-20(22)-enolide, 3-[(6-deoxy-4-O-beta-D-glucopyranosyl-3-O-methyl-alpha-D-talopyranosyl)oxy]-1,14-dihydroxy-, (1beta,3beta,5beta,9xi)-	-0.028747	0.55673		serum	mouse
M699T395_1	NCGC00347423-03_C35H54O14_Card-20(22)-enolide, 3-[(2-O-hexopyranosylhexopyranosyl)oxy]-14-hydroxy-, (3beta,5alpha,9xi)-	-0.68838	0.099519		serum	mouse
M716T309_1	Pleiokomenine A	-0.70069	0.1624		serum	mouse
M702T647_4	NCGC00385297-01_C34H41NO16_(1S,3R,13S,14S,17S,18R,19R,20S,21S,23R,24R,25S)-20-(Acetoxymethyl)-18,25-dihydroxy-3,13,14,25-tetramethyl-6,15,22-trioxo-2,5,16-trioxa-11-azapentacyclo[15.7.1.0~1,20~.0~3,23~.0~7,12~]pentacosa-7,9,11-triene-19,21,24-triyl triacetate	-1.292	0.27905		serum	mouse
M702T250_2	3_,5_,15_-O-triacetoxy-7_-O-benzoyloxy-14_-O nicotynoyloxymyrsinol	-0.68591	0.23645		serum	mouse
M703T47_2	Melosuavine E	0.51599	0.77178		serum	mouse
M703T409_1	NCGC00347539-02![2-[4-hydroxy-2,5-bis(hydroxymethyl)-3-(3-methylbutanoyloxy)oxolan-2-yl]oxy-6-(hydroxymethyl)-4,5-bis(2-methylpropanoyloxy)oxan-3-yl] decanoate	-0.34312	0.3092		serum	mouse
M704T47_3	3'-oxotabernaelegantine B	1.5248	0.0035967		serum	mouse
M704T312	Carmabin B	1.4882	0.16304		serum	mouse
M705T647_1	NCGC00179806-02![4,5-diacetyloxy-6-[7-hydroxy-5-methoxy-4-oxo-2-[4-[3,4,5-trihydroxy-6-(hydroxymethyl)oxan-2-yl]oxyphenyl]chromen-6-yl]oxan-3-yl] acetate	-1.2563	0.80379		serum	mouse
M707T647_2	NCGC00385628-01![(2S,3S,4S,5R,6S)-6-[5,7-dihydroxy-2-(4-hydroxyphenyl)-4-oxochromen-3-yl]oxy-5-hydroxy-4-[(E)-3-(4-hydroxyphenyl)prop-2-enoyl]oxy-2-methyloxan-3-yl] (E)-3-(4-hydroxyphenyl)prop-2-enoate	-1.5921	0.26744		serum	mouse
M707T690_2	NCGC00380734-01_C39H65NO10_2-{6-[5-Hydroxy-3-(2-hydroxy-2-propanyl)-6a,9b-dimethyldodecahydrocyclopenta[f]chromen-7-yl]-4a-methyl-3,4,4a,7,8,8a-hexahydro-2H-chromen-2-yl}-2-propanyl 2-acetamido-2-deoxy-6-O-methylhexopyranoside	-0.22691	0.68313		serum	mouse
M711T47_4	MLS001401425-01!Indinavir Sulfate157810-81-6	-0.17508	0.53121		serum	mouse
M715T282_2	Erythromycin A enol ether	-0.17816	0.52537		serum	mouse
M718T345	Desoxycabufiline	-0.028603	0.91726		serum	mouse
M726T449_3	2-(3,4-dihydroxyphenyl)-5,7-dihydroxy-4-oxo-4H-1-benzopyran-3-yl 6-O-{6-deoxy-2-O-[(2S,3R,4R)-3,4-dihydroxy-4-(hydroxymethyl)oxolan-2-yl]-alpha-L-mannopyranosyl}-beta-D-glucopyranoside	0.62569	0.15495		serum	mouse
M727T353	Fusarinin C	0.10917	0.5084		serum	mouse
M727T294_2	MLS000859956-01!U-74389G	-0.078917	0.92957		serum	mouse
M730T647_1	NCGC00180639-02!2-[[4-[4-(2,4-dimethoxy-6-methylbenzoyl)oxy-2-methyl-6-[(2S,3R,4S,5S,6R)-3,4,5-trihydroxy-6-(hydroxymethyl)oxan-2-yl]oxybenzoyl]oxy-2-hydroxy-6-methylbenzoyl]amino]propanoic acid	-1.6964	0.085272		serum	mouse
M737T47_8	NCGC00347358-02_C38H58O15_Card-20(22)-enolide, 1-(acetyloxy)-3-[[(1R)-4-O-(6-deoxy-3-O-methylhexopyranosyl)hexopyranosyl]oxy]-14-hydroxy-, (1beta,3beta,8xi,9xi)-	0.45917	0.075202		serum	mouse
M738T311_1	NCGC00347408-02_C39H63NO12_15-Oxospirosolan-3-yl 2-O-(6-deoxy-alpha-L-mannopyranosyl)-beta-D-glucopyranoside	-0.57927	0.35301		serum	mouse
M739T311_3	NCGC00347420-02_C39H65NO12_15-Hydroxyspirosolan-3-yl 2-O-(6-deoxy-alpha-L-mannopyranosyl)-beta-D-glucopyranoside	0.47917	0.67536		serum	mouse
M740T294_2	Pseudacyclin A	-0.91052	0.060624		serum	mouse
M740T294_1	NCGC00381058-01![3-hydroxy-1-[3-hydroxy-1-oxo-1-(2,3,4,5,6-pentahydroxyhexoxy)decan-5-yl]oxy-1-oxodecan-5-yl] 3,5-dihydroxydecanoate	-0.56058	0.17983		serum	mouse
M741T45_2	Leptosin C_130038	-1.363	0.025668		serum	mouse
M741T309_3	NCGC00179940-02_C39H64O13_beta-D-Glucopyranoside, 3,23-dihydroxyspirostan-6-yl 6-deoxy-4-O-(6-deoxy-alpha-L-mannopyranosyl)-	-0.28204	0.86737		serum	mouse
M743T254	Tolyporphin A	-1.2574	0.015111		serum	mouse
M749T282_2	NCGC00347410-03_C40H62O14_Ergosta-5,24-dien-26-one, 22,26-epoxy-3-[(6-O-hexopyranosylhexopyranosyl)oxy]-1-hydroxy-	0.018925	0.97609		serum	mouse
M751T282_1	Coprogen	-0.36848	0.17233		serum	mouse
M755T322_1	NCGC00180427-03_C41H56N8O7_1,4,7,10,13,16,19-Heptaazacyclotricosane-2,5,8,11,14,17,20-heptone, 3-(1H-indol-3-ylmethyl)-6,18-dimethyl-9,15-bis(1-methylethyl)-12-(1-phenylethyl)-	-0.14959	0.76994		serum	mouse
M758T321	Linearized pseudacyclin A	-0.47168	0.78021		serum	mouse
M758T343_2	NCGC00380958-01!2-[[2-[2-[2-[2-[[2-[2-(2-hydroxypropanoylamino)-3-methylbutanoyl]oxy-3-methylbutanoyl]amino]-3-methylbutanoyl]oxypropanoylamino]-3-methylbutanoyl]oxy-3-methylbutanoyl]amino]-3-methylbutanoic acid	-0.072285	0.63975		serum	mouse
M760T264_1	Miliiamine C 20-Ac, N-de-Me - Ingenol diterpenoid	-2.2717	0.0014671		serum	mouse
M766T264_1	MLS001401395-01!SAQUINAVIR MESYLATE	-0.85409	0.12727		serum	mouse
M766T46_4	NCGC00380364-01!	0.19239	0.85035		serum	mouse
M767T330_1	Stylopeptide 1	-0.25232	0.71295		serum	mouse
M769T333_1	NCGC00347837-02_C42H58N8O7_1,4,7,10,13,16,19-Heptaazacyclotricosane-2,5,8,11,14,17,20-heptone, 3-(1H-indol-3-ylmethyl)-6,18-dimethyl-15-(1-methylethyl)-9-(2-methylpropyl)-12-(1-phenylethyl)-	-0.19551	0.92728		serum	mouse
M770T260_6	Hymenamide D	2.4532	0.36032		serum	mouse
M771T256_1	NCGC00169461-03![(2R,3R,4R,5R,6R)-6-[2-(3,4-dihydroxyphenyl)ethoxy]-5-hydroxy-4-[(2R,3R,4R,5R,6S)-3,4,5-trihydroxy-6-methyloxan-2-yl]oxy-2-[[(2R,3R,4R,5R,6S)-3,4,5-trihydroxy-6-methyloxan-2-yl]oxymethyl]oxan-3-yl] (E)-3-(3,4-dihydroxyphenyl)prop-2-enoate	-0.58153	0.48277		serum	mouse
M772T260_1	MLS002153823-01!Metrizamide31112-62-6	-0.62688	0.041208		serum	mouse
M777T309_1	NCGC00386101-01![3-methyl-1-[3-methyl-1-[3-methyl-1-[3-methyl-1-oxo-1-(1,3,4,5,6-pentahydroxyhexan-2-yloxy)pentan-2-yl]oxy-1-oxopentan-2-yl]oxy-1-oxopentan-2-yl]oxy-1-oxopentan-2-yl] 2-acetyloxy-3-methylpentanoate	0.14046	0.9942		serum	mouse
M777T309_2	NCGC00385211-01_C42H66O14_Olean-12-en-28-oic acid, 3-[(3-O-beta-D-glucopyranosyl-beta-D-glucopyranuronosyl)oxy]-, (3beta)-	-0.12755	0.92196		serum	mouse
M777T309_3	Dereplicator Identification - Citrusin_VI_Citrusin_VI	-0.44047	0.86248		serum	mouse
M778T673_3	NCGC00347741-02_C36H42O19_Methyl (1S,4aS,7R,7aS)-1-(hexopyranosyloxy)-4'-[(1S)-1-({(2E)-3-[4-(hexopyranosyloxy)phenyl]-2-propenoyl}oxy)ethyl]-5'-oxo-4a,7a-dihydro-1H,5'H-spiro[cyclopenta[c]pyran-7,2'-furan]-4-carboxylate	-1.6545	0.35567		serum	mouse
M779T672_3	NCGC00380923-01!2-[4-[4-[3,5-dihydroxy-4-[3,4,5-trihydroxy-6-(hydroxymethyl)oxan-2-yl]phenyl]-2,5-bis(4-hydroxyphenyl)oxolan-3-yl]-2,6-dihydroxyphenyl]-6-(hydroxymethyl)oxane-3,4,5-triol	-2.0093	0.2465		serum	mouse
M779T47_8	NCGC00381134-01!	0.17851	0.45385		serum	mouse
M779T309_2	NCGC00385302-01_C42H68O14_(3beta,5xi,9xi)-3-{[2-O-(beta-D-Glucopyranosyl)-beta-D-glucopyranosyl]oxy}-23-hydroxyolean-12-en-28-oic acid	0.22866	0.8801		serum	mouse
M781T672_3	NCGC00384599-01![3,4-dihydroxy-6-[5-hydroxy-2-(4-hydroxyphenyl)-4-oxo-7-[3,4,5-trihydroxy-6-(hydroxymethyl)oxan-2-yl]oxychromen-3-yl]oxy-5-[(2S,3R,4R,5R,6S)-3,4,5-trihydroxy-6-methyloxan-2-yl]oxyoxan-2-yl]methyl acetate	-2.1789	0.19019		serum	mouse
M799T358_1	Symplostatin	0.83608	0.50148		serum	mouse
M782T51_1	NCGC00179900-02_C40H62O15_Ergosta-5,24-dien-26-one, 22,26-epoxy-3-[(6-O-hexopyranosylhexopyranosyl)oxy]-1,28-dihydroxy-	-0.5087	0.10344		serum	mouse
M782T314_1	NCGC00347377-02_C41H66O14_1-O-[(2beta,3beta,5xi,9xi,18xi)-2,23-Dihydroxy-28-oxo-3-(beta-D-xylopyranosyloxy)olean-12-en-28-yl]-beta-D-glucopyranose	-1.7795	0.081429		serum	mouse
M783T671	NCGC00380495-01!3-[(2S,3R,4S,5S,6R)-4,5-dihydroxy-3-[(2R,3R,4R,5R,6S)-3,4,5-trihydroxy-6-methyloxan-2-yl]oxy-6-[[(2R,3R,4R,5R,6S)-3,4,5-trihydroxy-6-methyloxan-2-yl]oxymethyl]oxan-2-yl]oxy-5,7-dihydroxy-2-(4-hydroxy-3-methoxyphenyl)-6-methoxychromen-4-one	-1.4145	0.25728		serum	mouse
M784T303_2	NCGC00380798-01_C45H57N3O9_(3S,6R,9S,12R,15S,18R)-3,9,15-Tribenzyl-6,12,18-triisopropyl-4,10,16-trimethyl-1,7,13-trioxa-4,10,16-triazacyclooctadecane-2,5,8,11,14,17-hexone	0.43044	0.10371		serum	mouse
M787T46_2	(2E,2'E)-N,N'-(butane-1,4-diyl)bis[3-(4-hydroxyphenyl)-N-(3-{[(2E)-3-(4-hydroxyphenyl)prop-2-enoyl]amino}propyl)prop-2-enamide]	-0.13162	0.74489		serum	mouse
M787T374_1	Leptosin A_130037	-0.23052	0.68907		serum	mouse
M807T521_1	Scytophycin C	6.8055	3.05e-05	C16865	serum	mouse
M793T288_4	Aluminum coprogen [M+Al-2H]	-0.79565	0.05732		serum	mouse
M794T253_7	Bipleiophylline	-0.93826	0.028764		serum	mouse
M797T260_3	Ferri fusarinin B [M+Fe-2H]	-0.54897	0.023094		serum	mouse
M804T673_2	NCGC00380259-01!2-[[4-[4,6-dihydroxy-3-(3-methylbut-2-enyl)-2-[3,4,5-trihydroxy-6-(hydroxymethyl)oxan-2-yl]oxyphenyl]-3-hydroxy-2-(4-hydroxyphenyl)-5-methoxy-3,4-dihydro-2H-chromen-7-yl]oxy]-6-(hydroxymethyl)oxane-3,4,5-triol	-1.8652	0.24809		serum	mouse
M823T655_1	Scytophycin D	0.33879	0.94372		serum	mouse
M805T228_1	NCGC00384511-01_C45H72O12_(1S,4E,5'R,6R,6'R,7S,8R,10S,12R,14S,16S,18E,20E,22S,25R,27R,28R,29S)-22-Ethyl-7,11,14,15-tetrahydroxy-6'-[(2S)-2-hydroxypropyl]-5',6,8,10,12,14,16,28,29-nonamethyl-5',6'-dihydro-3H,9H,13H-spiro[2,26-dioxabicyclo[23.3.1]nonacosa-4,18,20-triene-27,2'-pyran]-3,3',9,13(4'H)-tetrone	-0.15464	0.90177		serum	mouse
M805T47_4	Formoterol hemifumarate	0.4326	0.64378		serum	mouse
M808T503_3	NCGC00385705-01_C43H68O14_(3beta,5xi,9xi,16beta,18xi,21beta,22alpha)-28-Acetoxy-16,22,23-trihydroxy-21-[(2-methylbutanoyl)oxy]olean-12-en-3-yl beta-D-glucopyranosiduronic acid	-0.16067	0.38347		serum	mouse
M809T291	NCGC00347683-02_C42H66O16_6-O-beta-D-Glucopyranosyl-1-O-[(3beta,5xi,9xi)-3,19,24-trihydroxy-24,28-dioxours-12-en-28-yl]-beta-D-glucopyranose	-0.27618	0.42236		serum	mouse
M811T506	LSM-36946	0.085051	0.4614		serum	mouse
M813T256_3	NCGC00347668-02_C37H50O21_(1aS,2S,6S,6aS)-6-({6-Deoxy-3-O-(beta-D-glucopyranosyl)-4-O-[(2E)-3-(4-methoxyphenyl)-2-propenoyl]-alpha-L-mannopyranosyl}oxy)-1a-(hydroxymethyl)-1a,1b,2,5a,6,6a-hexahydrooxireno[4,5]cyclopenta[1,2-c]pyran-2-yl beta-D-glucopyranoside	-1.4413	0.071675		serum	mouse
M813T47_7	NCGC00381148-01_C34H54O23_6-O-[(2E)-2-Methyl-2-butenoyl]-beta-D-glucopyranosyl-(1->2)-6-O-[(2E)-2-methyl-2-butenoyl]-alpha-D-glucopyranosyl beta-D-glucopyranosyl-(1->2)-alpha-D-glucopyranoside	0.028483	0.89249		serum	mouse
M832T501	NCGC00381171-01![1-[[1-[1-[[1-(2,3-dihydroxypropoxy)-3-methyl-1-oxobutan-2-yl]amino]-3-methyl-1-oxobutan-2-yl]oxy-3-methyl-1-oxobutan-2-yl]amino]-1-oxopropan-2-yl] 2-[2-[2-[(2-hydroxy-3-methylbutanoyl)amino]-3-methylbutanoyl]oxypropanoylamino]-3-methylbutanoate	0.37819	0.26612		serum	mouse
M834T622_1	Aurilide B	1.9478	0.00039392		serum	mouse
M820T502_3	NCGC00385692-01_C44H68O14_3-Hydroxyspirosta-5,25(27)-dien-1-yl 2-O-(6-deoxy-alpha-L-mannopyranosyl)-4-O-(2-hydroxy-3-methylpentanoyl)-alpha-L-arabinopyranoside	0.69811	0.19838		serum	mouse
M821T257_7	Ferri coprogen [M+Fe-2H]	-0.21798	0.42903		serum	mouse
M823T257_8	Rifampin	0.35586	0.61444		serum	mouse
M828T575	KITASAMYCIN	3.107	9.63e-07		serum	mouse
M830T396_1	NCGC00180102-02!(E)-N-[2-[3-acetamido-4,5-dihydroxy-6-(hydroxymethyl)oxan-2-yl]oxy-6-[2-[5-(2,4-dioxopyrimidin-1-yl)-3,4-dihydroxyoxolan-2-yl]-2-hydroxyethyl]-4,5-dihydroxyoxan-3-yl]-13-methyltetradec-2-enamide	-0.11755	0.47386		serum	mouse
M831T395	Tunicamycin A	0.4392	0.15092		serum	mouse
M833T257_3	NCGC00381158-01![2-[4-[7-acetyloxy-5-chloro-3-[(1E,3E)-3,5-dimethylhepta-1,3-dienyl]-7-methyl-6,8-dioxoisoquinolin-2-yl]butyl]-5-chloro-3-[(1E,3E)-3,5-dimethylhepta-1,3-dienyl]-7-methyl-6,8-dioxoisoquinolin-7-yl] acetate	0.51953	0.32697		serum	mouse
M834T46_2	tunicamycin B3	-0.058601	0.64881		serum	mouse
M840T47_5	euphodendroidin Q	0.46788	0.2048		serum	mouse
M840T284_2	Monoammonium glycyrrhizinate	-0.62371	0.70177	C18610	serum	mouse
M863T323	Erythromycin ethylsuccinate	1.2003	0.011723	C12796	serum	mouse
M845T51_2	C16 Lactosyl Ceramide (d18_1_16_0)	0.40867	0.72883		serum	mouse
M845T46_2	Tunicamycin B	-1.5056	0.0018293		serum	mouse
M846T291_2	Rifabutin	0.56796	0.18811		serum	mouse
M848T47_6	euphodendroidin S	0.26574	0.36721		serum	mouse
M850T690_1	NCGC00380483-01!2-[4,5-dihydroxy-2-(hydroxymethyl)-10-oxo-9-[3,4,5-trihydroxy-6-(hydroxymethyl)oxan-2-yl]anthracen-9-yl]-1,8,10-trihydroxy-6-(hydroxymethyl)-10-[3,4,5-trihydroxy-6-(hydroxymethyl)oxan-2-yl]anthracen-9-one	-2.3608	0.13269		serum	mouse
M868T316_3	NCGC00347384-02_C44H68O17_(1beta,3alpha,9xi,14xi)-1-Hydroxyspirosta-5,25(27)-dien-3-yl beta-D-glucopyranosyl-(1->3)-6-deoxy-alpha-L-mannopyranosyl-(1->2)-(3xi)-alpha-D-threo-pentopyranoside	1.4436	0.0045499		serum	mouse
M855T690	NCGC00380183-01!4-[[(2R,3S,4S,5R,6S)-6-[2-(3,4-dihydroxyphenyl)-5-hydroxy-4-oxo-3-[(2S,3R,4R,5R,6S)-3,4,5-trihydroxy-6-methyloxan-2-yl]oxychromen-7-yl]oxy-3,4,5-trihydroxyoxan-2-yl]methoxy]-3-[(E)-3-(4-hydroxyphenyl)prop-2-enoyl]oxy-4-oxobutanoic acid	-1.188	0.14191		serum	mouse
M856T274_3	NCGC00384881-02_C42H64O18_(3beta,5beta,9xi)-3-{[beta-D-Glucopyranosyl-(1->4)-beta-D-glucopyranosyl-(1->4)-2,6-dideoxy-3-O-methylhexopyranosyl]oxy}-14-hydroxy-19-oxocard-20(22)-enolide	-0.26844	0.71603		serum	mouse
M875T251_5	Waikialoid A_130022	-1.061	0.0063829		serum	mouse
M866T486_3	NCGC00380592-01!(26E,30E,34E)-2,6,10,14,18,22,26,30,34-nonamethyl-36-[(2S,3S,4S,5S,6R)-3,4,5-trihydroxy-6-(hydroxymethyl)oxan-2-yl]oxyhexatriaconta-2,26,30,34-tetraene-6,10,14,18,22-pentol	-0.30465	0.65075		serum	mouse
M874T396_2	NCGC00380190-01!3,15,21-tris[[(2R,3R,4S,5S,6R)-3,4,5-trihydroxy-6-(hydroxymethyl)oxan-2-yl]oxy]docosanoic acid	0.036198	0.87157		serum	mouse
M875T332_7	NCGC00381292-01_C42H66O19_Cardanolide, 18,20-epoxy-3-[[O-hexopyranosyl-(1->4)-O-hexopyranosyl-(1->4)-6-deoxy-3-O-methyl-alpha-L-mannopyranosyl]oxy]-14-hydroxy-, (3beta,8xi,9xi,14xi,17xi,20xi)-	-0.95363	0.056011		serum	mouse
M880T254_6	NCGC00385549-01_C44H64O18_Olean-12-en-29-oic acid, 22-(acetyloxy)-3-[(2-O-hexopyranuronosylhexopyranuronosyl)oxy]-11-oxo-	0.20453	0.68118		serum	mouse
M898T262	Dereplicator Identification - E'Surugamide_B'	-0.1823	0.92086		serum	mouse
M881T47_8	NCGC00380998-01![3,4-dihydroxy-5-[2-methylidene-4-[(2R,3R,4S,5S,6R)-3,4,5-trihydroxy-6-[[2-methylidene-4-[(2R,3R,4S,5S,6R)-3,4,5-trihydroxy-6-[(4-hydroxy-2-methylidenebutanoyl)oxymethyl]oxan-2-yl]oxybutanoyl]oxymethyl]oxan-2-yl]oxybutanoyl]oxyoxan-2-yl]methyl 4-hydroxy-2-methylidenebutanoate	0.012866	0.8695		serum	mouse
M884T467_1	NCGC00347379-02_C46H74O16_Olean-12-en-28-oic acid, 23-hydroxy-3-[[O-beta-D-xylopyranosyl-(1->3)-O-6-deoxy-alpha-L-mannopyranosyl-(1->2)-alpha-L-arabinopyranosyl]oxy]-, (3beta,5xi,9xi)-	-0.65107	0.064959		serum	mouse
M883T251_1	Apratoxin D	0.65378	0.26699		serum	mouse
M887T247_1	NCGC00347372-02_C45H74O17_beta-D-Glucopyranoside, (3beta,5beta,9xi,14xi,25S)-spirostan-3-yl O-6-deoxy-alpha-L-mannopyranosyl-(1->4)-O-[beta-D-glucopyranosyl-(1->2)]-	0.19654	0.73105		serum	mouse
M889T247_1	NCGC00380368-01!methyl 3,15,21-tris[[3,4,5-trihydroxy-6-(hydroxymethyl)oxan-2-yl]oxy]docosanoate	0.23432	0.77926		serum	mouse
M901T265_5	NCGC00384826-01_C46H58N6O14_(1S,4R,7S,10S,13S,16S)-10-(4-Methoxybenzyl)-4,7,9,13,15,29-hexamethyl-2,5,8,11,14,30-hexaoxo-22-oxa-3,6,9,12,15,29-hexaazatetracyclo[14.12.2.2~18,21~.1~23,27~]tritriaconta-18,20,23(31),24,26,32-hexaen-24-yl beta-D-glucopyranoside	-0.60493	0.044328		serum	mouse
M902T255_6	Chromium triacetylfusarinin C [M+Cr-2H]	-3.1055	0.19155		serum	mouse
M911T467	NCGC00180267-02_C47H78N2O15_Hexopyranoside, 1-[7-[2-[1-[[2-(acetylamino)-2-deoxy-6-O-methylhexopyranosyl]oxy]-1-methylethyl]-3,4,4a,7,8,8a-hexahydro-4a-methyl-2H-1-benzopyran-6-yl]dodecahydro-5-hydroxy-6a,9b-dimethylindeno[5,4-b]pyran-3-yl]-1-methylethyl 2-(acetylamino)-2-deoxy-	0.27109	0.34614		serum	mouse
M912T315_1	NCGC00380513-01_C47H74O17_	0.97474	0.060916		serum	mouse
M913T315_1	NCGC00381308-01_C47H76O17_(3beta,5xi,9xi,18xi,22beta)-22,25-Dihydroxyolean-12-en-3-yl 6-deoxy-alpha-L-mannopyranosyl-(1->2)-beta-D-xylopyranosyl-(1->2)-beta-D-glucopyranosiduronic acid	0.9309	0.034698		serum	mouse
M913T343_6	NCGC00381114-01!3-(1,3-benzodioxol-5-yl)-7-[6-[[3,4-dihydroxy-4-(hydroxymethyl)oxolan-2-yl]oxymethyl]-5-[6-[[3,4-dihydroxy-4-(hydroxymethyl)oxolan-2-yl]oxymethyl]-3,4,5-trihydroxyoxan-2-yl]oxy-3,4-dihydroxyoxan-2-yl]oxy-5,6-dimethoxychromen-4-one	0.4987	0.12014		serum	mouse
M941T47_8	NCGC00380842-01_C42H54O25_3-{5-(3,4-Dihydroxy-4-methyl-5-oxotetrahydro-2-furanyl)-2-[(6-O-{3-[5-(3,4-dihydroxy-4-methyl-5-oxotetrahydro-2-furanyl)-2-(beta-D-glucopyranosyloxy)-4-methoxyphenyl]propanoyl}-beta-D-glucopyranosyl)oxy]-4-methoxyphenyl}propanoic acid	0.075598	0.7571		serum	mouse
M948T338_2	NCGC00169619-02![(2R,3S,4S,5R,6S)-6-[(2S,3R,4S,5R,6R)-6-[[(1S,3R,4S,4aR,8aR)-4-[(3S)-3-[(2S,3R,4R,5R,6R)-3,4-dihydroxy-6-methyl-5-[(2S,3R,4R,5R,6S)-3,4,5-trihydroxy-6-methyloxan-2-yl]oxyoxan-2-yl]oxy-3-methylpent-4-enyl]-3,4,8,8a-tetramethyl-1,2,3,4a,5,6-hexahydronaphthalen-1-yl]oxy]-4,5-dihydroxy-2-methyloxan-3-yl]oxy-3,4,5-trihydroxyoxan-2-yl]methyl acetate	1.0459	0.23554		serum	mouse
M956T324	NCGC00381234-01_C48H74O19_6-Deoxyhexopyranosyl-(1->4)-[hexopyranosyl-(1->6)]-1-O-[27-hydroxy-3,27,28-trioxolup-20(29)-en-28-yl]hexopyranose	1.0112	0.099605		serum	mouse
M958T306_1	Desferrirubin	0.99488	0.028471		serum	mouse
M962T241_1	NCGC00381411-01_C43H62O24_(3Z)-3-Ethylidene-2-(hexopyranosyloxy)-4-(2-{2-[2-({2-[2-(hexopyranosyloxy)-5-(methoxycarbonyl)-3-vinyl-3,4-dihydro-2H-pyran-4-yl]acetoxy}methyl)-4-hydroxy-3-methylcyclopentyl]-3-hydroxypropoxy}-2-oxoethyl)-3,4-dihydro-2H-pyran-5-carboxylic acid	-1.2679	0.0029659		serum	mouse
M971T337_1	NCGC00384706-01_C49H78O19_(3beta,5xi,9xi,13xi,16beta,17xi,22R,23R,24R)-3-{[alpha-L-Arabinofuranosyl-(1->2)-[beta-D-glucopyranosyl-(1->3)]-alpha-L-arabinopyranosyl]oxy}-20-hydroxy-24-methyl-16,23_16,30-diepoxydammar-25-en-22-yl acetate	0.9076	0.18214		serum	mouse
M992T528_1	NCGC00381054-01!(2E,4E)-12-[(10E,12E)-13-carboxy-3-[(2E,4E)-13-carboxy-12,14-dihydroxy-3,5,7-trimethyltetradeca-2,4-dienoyl]oxy-2-(hydroxymethyl)-8,10,12-trimethyltrideca-10,12-dienoyl]oxy-13-(hydroxymethyl)-3,5,7-trimethyltetradeca-2,4-dienedioic acid	-0.34834	0.37165		serum	mouse
M982T262_2	Desferrichrome A	-0.82541	0.053871		serum	mouse
M984T337_1	NCGC00385495-01_C47H52O23_2H-Furo[3,2-b]naphtho[2,3-g][1,5]dioxonin-5,12-dione, 2-[[6-O-[(2E)-3-[4-[(6-deoxyhexopyranosyl)oxy]phenyl]-1-oxo-2-propen-1-yl]hexopyranosyl]oxy]-3,3a,5a,6,14,14a-hexahydro-3,8-dihydroxy-2-(hydroxymethyl)-6-(4-hydroxyphenyl)-7,9-dimethoxy-	0.022245	0.74889		serum	mouse
M995T331_11	NCGC00380211-01!10-[6-[[3,5-dihydroxy-4-(3,4,5-trihydroxyoxan-2-yl)oxyoxan-2-yl]oxymethyl]-3,4-dihydroxy-5-(3,4,5-trihydroxyoxan-2-yl)oxyoxan-2-yl]oxy-1,6a,6b,9,9,12a-hexamethyl-2-methylidene-1,3,4,5,6,6a,7,8,8a,10,11,12,13,14b-tetradecahydropicene-4a-carboxylic acid	-0.93795	0.077576		serum	mouse
M102T684	Betaine aldehyde	0.61532	0.22828	C00576	serum	mouse
M102T57_2	Hexylamine	-0.47075	0.12243	C08306	serum	mouse
M115T191_2	Di-2-propenyl sulfide	0.13157	0.62936	C08370	serum	mouse
M129T416	Flucytosine	0.42567	0.40771		serum	mouse
M129T270	(R)-Sulcatol	-0.22128	0.21137	C07288	serum	mouse
M129T43_2	L-Gln	-0.12044	0.63321		serum	mouse
M134T267	thioproline	-1.208	0.0012428		serum	mouse
M135T473	Indan-1-ol	0.084816	0.93473	C01710	serum	mouse
M136T268	2-Phenylacetamide	0.076023	0.74993	C02505	serum	mouse
M136T351	N-Acetylhistamine	0.05788	0.95363	C05135	serum	mouse
M144T94	5-(2-Hydroxyethyl)-4-methylthiazole	-0.25381	0.046617	C04294	serum	mouse
M144T252	Tripropylamine	-0.38016	0.20315		serum	mouse
M146T43_2	N-Butyrylglycine	-0.1292	0.46431		serum	mouse
M147T192	1,5-Anhydrosorbitol	-0.021711	0.86765	C07326	serum	mouse
M147T126	3-Trimethylsilylpropionic acid	-1.3038	0.033906		serum	mouse
M149T593	2-Hydroxyglutarate	-0.4456	0.090369	C02630	serum	mouse
M149T416	Dihydrojasmone	0.18983	0.41376		serum	mouse
M169T42	2,6-Dimethoxy-1,4-benzoquinone	-1.3376	0.0035994	C10331	serum	mouse
M155T97	Glycerol 3-phosphate	0.18339	0.010365	C00093	serum	mouse
M155T45	Glycylproline	-0.36787	0.093639		serum	mouse
M155T282	Loline	0.47364	0.23852		serum	mouse
M156T663	Menthol	0.46705	0.088016	C00400	serum	mouse
M157T346	Buformin	0.74925	0.35646	C07674	serum	mouse
M158T204	(R)-(E)-Sulforaphene	-0.49704	0.38982		serum	mouse
M158T112	Tranexamic Acid	0.061879	0.68869	C12535	serum	mouse
M160T241_1	Betonicine	-1.3258	0.049824	C08269	serum	mouse
M176T56	(S)-(+)-2-(anilinomethyl)pyrrolidine	-0.35807	0.029615		serum	mouse
M161T250	3-methyladipic acid	-0.18684	0.40046		serum	mouse
M162T55	trans-caffeate	-4.0693	0.32538		serum	mouse
M167T51	3,4-Dimethoxybenzaldehyde	1.9317	0.22971	C02201	serum	mouse
M171T274	xi-5-Hexyldihydro-2(3H)-furanone	0.44394	0.36135		serum	mouse
M172T97_2	C4-homoserine lactone	-1.4688	0.016957		serum	mouse
M172T75	Moroxydine	1.2604	0.094197		serum	mouse
M191T472	Caryophyllene [T(-)]	0.26552	0.55113		serum	mouse
M160T75_2	Phenmetrazine	0.38637	0.4719	C07432	serum	mouse
M178T139	(R)C(S)S-Alliin	-1.8742	0.0019195	C08265	serum	mouse
M179T54	Allitridin	-1.3079	0.004172		serum	mouse
M184T363	Methyprylon	1.0107	0.072881		serum	mouse
M184T272	6-Hexyltetrahydro-2H-pyran-2-one	0.76335	0.76203		serum	mouse
M185T83	Vasicinone	-2.085	2.35e-06	C10744	serum	mouse
M204T384	Indolebutyric acid	-0.98147	3.12e-05	C11284	serum	mouse
M186T43	Tryptophanamide	-0.70044	0.038215	C00977	serum	mouse
M186T478	Secnidazole	-0.33568	0.28998		serum	mouse
M190T75_2	5-Methoxytryptamine	-1.007	0.036237	C05659	serum	mouse
M191T44	g-Carboxyglutamic acid	0.4346	0.12506		serum	mouse
M193T89	trans-3-hydroxycotinine	-0.27668	0.31739		serum	mouse
M214T248	Harmaline	-0.15207	0.28527	C06536	serum	mouse
M199T334	7-Isopropyl-1,4-dimethylazulene	0.14575	0.40036	C09675	serum	mouse
M200T47	Camalexin	0.23281	0.13953	C21721	serum	mouse
M201T349	5-Methoxydimethyltryptamine	-1.5768	2.74e-05	C08309	serum	mouse
M202T239	11-Aminoundecanoic acid	-0.096342	0.9183	C19325	serum	mouse
M220T219	N-Acetyl-b-glucosaminylamine	1.1591	0.054589	C01239	serum	mouse
M223T353	(E)-Monocrotophos	0.84443	0.39794	C18663	serum	mouse
M209T642_2	3-Nitrotyrosine	0.68293	0.14431		serum	mouse
M212T416	delta-Tridecalactone	0.13251	0.027732		serum	mouse
M215T267	Amifostine	-0.11007	0.054355	C06819	serum	mouse
M235T235	Curcumenol	0.10377	0.56518	C16942	serum	mouse
M218T292	prolintane	-0.30162	0.19217		serum	mouse
M219T55	Meprobamate	0.049168	0.65477		serum	mouse
M219T315	(E)-4-Octenoic acid	-0.45037	0.39182		serum	mouse
M222T306	Dihydrozeatin	1.5269	3.66E-08	C02029	serum	mouse
M221T424	Procarbazine	0.047692	0.88494	C07402	serum	mouse
M221T370	Glycyltyrosine	0.12166	0.60247		serum	mouse
M222T38	MMV069458	-1.3166	0.00091771		serum	mouse
M225T441	tetradec-5-ynoic acid	0.24265	0.40301		serum	mouse
M246T380	6-Azuridine	-0.013242	0.91294		serum	mouse
M233T53	13-methoxy-1,6-diazatetracyclo[7.6.1.0<U+00E2><U+0081><U+00B5>,<U+00C2><U+00B9><U+00E2><U+0081><U+00B6>.0<U+00C2><U+00B9><U+00E2><U+0081><U+00B0>,<U+00C2><U+00B9><U+00E2><U+0081><U+00B5>]hexadeca-3,5,7,9(16),10,12,14-heptaen-2-one	-0.10248	0.93395		serum	mouse
M239T324	3-hydroxy-5,5,8a-trimethyl-3,4,4a,6,7,8-hexahydronaphthalene-2-carboxylic acid	2.6446	0.00018908		serum	mouse
M239T363	bakuchiol	0.059475	0.57858		serum	mouse
M240T185	MMV553002	0.89848	0.027551		serum	mouse
M243T121	DL-Hexanoylcarnitine	0.78167	0.33843		serum	mouse
M262T262	Lotaustralin	-0.58298	0.33378	C08334	serum	mouse
M244T229	3-hydroxy-C8-homoserine lactone	0.5054	0.43149		serum	mouse
M247T309	Lenticin	-0.38381	0.89415	C09213	serum	mouse
M248T81	N6-Methyl-2'-deoxyadenosine	-0.58473	0.15769	C03795	serum	mouse
M250T270	4-Coumaroylcholine	-1.0748	0.044641		serum	mouse
M256T238	Tripelennamine	0.55181	0.70247	C07180	serum	mouse
M257T66	5-chloro-4,6,8-trihydroxy-7-methoxy-3-methyl-3,4-dihydroisochromen-1-one	0.026948	0.96097		serum	mouse
M257T487	ascr#7	-0.70465	0.007582		serum	mouse
M258T645	chrysene-1,4-dione	1.2355	0.092247		serum	mouse
M259T435	2-thiocytidine	-0.78547	0.023207		serum	mouse
M259T238_3	Vesamicol	-0.072514	0.76186		serum	mouse
M261T689	Pentoxifylline	0.46936	0.80893	C07424	serum	mouse
M280T551	Oxamniquine	-0.77919	0.5932	C07341	serum	mouse
M268T352	Oxycarboxin	0.033495	0.66441	C10956	serum	mouse
M268T261	N-Acetylcarnosine	-1.949	0.010265		serum	mouse
M270T325	Rizatriptan	-0.36998	0.072994		serum	mouse
M275T371	1COOH-2But-A7EO3	0.39004	0.86493		serum	mouse
M275T594	Glu-Gln	-0.11681	0.5176		serum	mouse
M276T167	Amitraz	-4.6545	0.0015877	C10995	serum	mouse
M276T396	Ursinoic Acid	-0.4934	0.42234		serum	mouse
M277T289	Hydroxy octadecatrienoic acid	0.38509	0.63563		serum	mouse
M282T472	6,3'-Dimethoxyflavone	-0.17424	0.7002		serum	mouse
M285T260_1	2-Chloroadenosine	-0.014312	0.90835		serum	mouse
M288T241_1	UNII-UGT5535REQ	0.23474	0.56755		serum	mouse
M289T240_4	Testosterone	-0.0099057	0.85182		serum	mouse
M291T99	Bestatin	-2.6435	6.84e-05	C00732	serum	mouse
M292T370	MMV024311	-0.37358	0.22152		serum	mouse
M295T223	Troxipide	-0.5634	0.096635		serum	mouse
M297T77	(2R,3R,4S,5S,6R)-2-[(2E)-4-ethenyl-2,5-dimethylhexa-2,5-dienoxy]-6-(hydroxymethyl)oxane-3,4,5-triol	-0.60597	0.030101		serum	mouse
M298T531	Nialamide	-1.5076	0.044099		serum	mouse
M300T196	MMV676377	-0.2776	0.058919		serum	mouse
M300T499_2	MLS000860017-01!5-(N-Ethyl-N-isopropyl)amiloride	0.64117	0.32878		serum	mouse
M301T310_3	MMV676881	-0.034238	0.89389		serum	mouse
M302T375	Dexbrompheniramine	2.1068	0.013115		serum	mouse
M302T432_1	Dihydrosphingosine	-0.67986	0.13103		serum	mouse
M304T82	Thymidine-3',5'-cyclic monophosphate sodium salt	-2.2607	0.0077618		serum	mouse
M307T404	CA6PE2	0.80551	0.11197		serum	mouse
M314T366	(+)-Mahanimbine	-1.4152	0.6186	C09220	serum	mouse
M316T268	acetochlor ESA	0.93642	0.19441		serum	mouse
M317T83	MMV688955	-1.7293	0.0010786		serum	mouse
M319T396	Pachyrrhizin	-0.50742	0.34496		serum	mouse
M320T258	2-chloro-1,3,8-trihydroxy-6-(hydroxymethyl)anthracene-9,10-dione	0.23725	0.44915		serum	mouse
M322T245	Gabexate	0.54319	0.96918		serum	mouse
M191T364	Neocuproine	0.28609	0.33134		serum	mouse
M323T267	MMV676358	-1.6882	0.025199		serum	mouse
M325T238_3	Denatonium	0.77985	0.049392		serum	mouse
M326T56	N-Glycolylneuraminic acid	0.1509	0.5486	C03410	serum	mouse
M326T245	(R)-Laudanidine	3.4894	0.016574	C17592	serum	mouse
M326T319	N-3-oxo-tetradecanoyl-L-Homoserine lactone	0.35177	0.50698		serum	mouse
M328T342	Benactyzine	-1.4147	0.014128		serum	mouse
M328T379	Stanozolol	-1.5238	2.4e-06	C07311	serum	mouse
M332T52_2	dIMP	-1.0866	0.29747	C06196	serum	mouse
M332T467	DUARTIN (-)	-0.59559	0.51214		serum	mouse
M334T655	2,4,12-Octadecatrienoic acid isobutylamide	-0.60693	0.96612		serum	mouse
M336T634_1	Oleoyl sarcosine	1.5693	0.93842		serum	mouse
M338T51_1	3,5-Dibromo-L-tyrosine	0.025386	0.7983	C03224	serum	mouse
M339T313_2	idebenone	0.24071	0.69588		serum	mouse
M341T69	MMV011765	-0.067325	0.94714		serum	mouse
M342T96	Florasulam	0.077555	0.93498	C18850	serum	mouse
M359T264	Napelline	-0.18417	0.88679	C08700	serum	mouse
M348T392_3	Oxyphenonium	0.86591	0.30131		serum	mouse
M351T264_2	MMV688763	-0.12662	0.78861		serum	mouse
M351T349	Orotidylic acid	-1.8589	0.042168	C01103	serum	mouse
M354T51_1	aceclofenac	-0.010411	0.82078		serum	mouse
M338T686	Eicosanoyl-EA	0.49178	0.76125		serum	mouse
M358T271	TUBERSTEMONINE	0.56612	0.23025		serum	mouse
M361T399	cholanic acid	0.62147	0.19758		serum	mouse
M362T255	S-Lactoylglutathione	-0.54637	0.033437	C03451	serum	mouse
M365T294_2	MMV146306	-0.12244	0.93367		serum	mouse
M384T52_1	MMV687794	-0.17073	0.082847		serum	mouse
M370T234	Guan-fu base Y	1.1565	0.0030135		serum	mouse
M371T49	Flurazepam	-0.032555	0.74522		serum	mouse
M371T309_3	LSM-4502	-0.7203	0.69824		serum	mouse
M372T450	Tetradecanoylcarnitine	-2.1147	0.081541		serum	mouse
M372T362_3	MMV676604	-0.84994	0.22035		serum	mouse
M374T608	Myricetin 3,7,3',4'-tetramethyl ether	1.6906	0.16803		serum	mouse
M374T459_3	Diffractaic Acid	-0.18641	0.75462		serum	mouse
M381T51	Thiamine monophosphate	-0.56618	0.29296		serum	mouse
M400T348	Myriocin-12-en	-0.53996	0.306		serum	mouse
M382T622	L-Palmitoylcarnitine	0.019059	0.75659	C02990	serum	mouse
M400T483_3	3-Epidemissidine	-0.62632	0.19019		serum	mouse
M384T127	Hydrastine	0.2843	0.44244		serum	mouse
M388T298	Ambiguine_C_isonitrile	0.17224	0.64594		serum	mouse
M407T228_2	7-Oxodeoxycholate	-0.13701	0.78153	C04643	serum	mouse
M389T413	Methyl Deoxycholate	-0.90108	0.029138		serum	mouse
M397T599_3	Clionasterol	-1.6024	0.014144	C19654	serum	mouse
M417T590	Alfentanil	-0.75434	0.44793	C08005	serum	mouse
M399T638	Stigmastanol	-0.5081	0.24888		serum	mouse
M400T267	Palmitoylcarnitine	0.016066	0.9543		serum	mouse
M400T49	MMV032995	-0.2902	0.16727		serum	mouse
M384T471	Myriocin	1.2441	0.0025496	C19914	serum	mouse
M423T291	Blasticidin S	0.57698	0.48513	C02010	serum	mouse
M407T461	Thiamine(1+) Diphosphate(1-)	-0.034623	0.73958		serum	mouse
M408T43	MMV020291	0.28504	0.63654		serum	mouse
M393T382	Coleonol	0.83195	0.0081822	C09076	serum	mouse
M413T278	gardneramine	0.5768	0.11924		serum	mouse
M434T684	Lithocholic acid glycine conjugate	0.15449	0.54991	C15557	serum	mouse
M417T467	Spironolactone	0.23673	0.11653	C07310	serum	mouse
M418T87	Neoxaline	-1.3156	0.00045506		serum	mouse
M420T166	MMV019721	-0.32388	0.67142		serum	mouse
M422T49	Mosapride	0.046304	0.59151		serum	mouse
M423T301	7-[2,6-dimethyl-8-(2-methylbutanoyloxy)-1,2,6,7,8,8a-hexahydronaphthalen-1-yl]-3,5-dihydroxyheptanoic acid	-0.55345	0.13001		serum	mouse
M426T490_1	Oleoylcarnitine	0.084002	0.92471		serum	mouse
M427T603	leupeptin hemisulfate	-0.76297	0.11328		serum	mouse
M428T225	Quizalofop-P-tefuryl	0.2035	0.93494	C18764	serum	mouse
M429T52	SANGUINARINE SULFATE	-0.36924	0.45762		serum	mouse
M431T390_1	N-Oleoyl phenylalanine	0.53358	0.19529		serum	mouse
M438T290_2	1-Hydroxy-3,6,7-trimethoxy-2,8-diprenylxanthone	0.17279	0.58778		serum	mouse
M456T403_2	N-Acetylsolasodine	-0.34361	0.85801		serum	mouse
M439T43	MMV688327	-2.2253	0.003508		serum	mouse
M442T52	MMV688891	-0.055656	0.6547		serum	mouse
M460T273	MMV676602	-3.7649	0.0033342		serum	mouse
M444T276	Thiothixene	0.033603	0.95867		serum	mouse
M446T236_2	Menatetrenone	0.86536	0.23951		serum	mouse
M449T46_2	2-(3,4-dihydroxyphenyl)-5,7-dihydroxy-3-{[3,4,5-trihydroxy-6-(hydroxymethyl)oxan-2-yl]oxy}-1<U+00CE><U+00BB><U+00E2><U+0081><U+00B4>-chromen-1-ylium	-0.024659	0.92619		serum	mouse
M449T373	Cephaeline	0.23221	0.83852	C09390	serum	mouse
M467T465	indigo carmine	-0.78247	0.25801		serum	mouse
M450T324	Glycoursodeoxycholic acid	-0.50474	0.6004		serum	mouse
M450T42	tsas#9	-1.235	0.034583		serum	mouse
M450T481	Myricetin-3-Xyloside	-1.1491	3.34e-05		serum	mouse
M451T281	Cycloveratrylene	1.3459	0.03054		serum	mouse
M452T642	Boldenone_Undecylenate	2.2956	0.058189		serum	mouse
M472T43_2	Puromycin	-0.71346	0.28078	C01610	serum	mouse
M455T416	alpha-Tocopherol acetate	0.092446	0.4043		serum	mouse
M456T76_1	MMV688509	-1.2619	0.0054226		serum	mouse
M448T298	Delphinidin 3-glucoside	-3.1438	0.0060753	C12138	serum	mouse
M484T249_4	Lithocholyltaurine	0.57293	0.12886	C02592	serum	mouse
M466T613_1	Ergosterol Acetate	0.84557	0.45321		serum	mouse
M469T584_2	Euphol Acetate	-0.0055312	0.95775		serum	mouse
M490T468_1	MMV676063	-0.89582	0.051054		serum	mouse
M476T348_3	Tiamulin	0.65972	0.49591	C12065	serum	mouse
M478T529_2	NCGC00380758-01!(2S,3R,10R,13R,14S)-17-[(2R,3R,5S)-2,3-dihydroxy-5,6-dimethylheptan-2-yl]-2,3,14-trihydroxy-10,13-dimethyl-2,3,4,5,9,11,12,15,16,17-decahydro-1H-cyclopenta[a]phenanthren-6-one	0.41369	0.2165		serum	mouse
M481T273	Anthothecol	0.27784	0.53851		serum	mouse
M483T612_2	3-beta-Cholest-5-en-3-yl [2-(dimethylamino)ethyl]carbamate	-0.0001917	0.97793		serum	mouse
M485T51	Ideain	-0.15638	0.50119		serum	mouse
M489T46_1	Quercetin 3-O-(6''-acetyl-glucoside)	-0.50976	0.20045		serum	mouse
M490T222	Tyr-Tyr-Tyr	-1.6386	0.062372		serum	mouse
M512T309_2	Triethylgallamine	-0.094148	0.83644		serum	mouse
M512T309_1	Thonizide	-0.1899	0.46072		serum	mouse
M516T484_1	Taurohyocholate	-0.82703	0.009055	C15516	serum	mouse
M499T51_2	fusidate	0.028281	0.95263		serum	mouse
M500T352	Taurodeoxycholic acid	1.2382	0.09837	C05463	serum	mouse
M505T252_2	Peonidin 3-(6''-acetyl)glucoside	-0.60662	0.40388		serum	mouse
M509T657	MLS002154263-01!Clofilium tosylate92953-10-1	0.93536	0.38512		serum	mouse
M526T318_1	[(1R)-1-[(2S,4aR,4bS,7S,8aS)-7-hydroxy-2,4b,8,8-tetramethyl-4,4a,5,6,7,8a,9,10-octahydro-3H-phenanthren-2-yl]-2-[(2R,3R,4S,5R,6R)-3,4,5-trihydroxy-6-(hydroxymethyl)oxan-2-yl]oxyethyl] acetate	0.23832	0.48267		serum	mouse
M511T372	(2R,7S,13R,14R,16S,19R,20S)-19-(furan-3-yl)-9,9,13,20-tetramethyl-5,12,17-trioxo-4,8,15,18-tetraoxahexacyclo[11.9.0.0<U+00C2><U+00B2>,<U+00E2><U+0081><U+00B7>.0<U+00C2><U+00B2>,<U+00C2><U+00B9><U+00E2><U+0081><U+00B0>.0<U+00C2><U+00B9><U+00E2><U+0081><U+00B4>,<U+00C2><U+00B9><U+00E2><U+0081><U+00B6>.0<U+00C2><U+00B9><U+00E2><U+0081><U+00B4>,<U+00C2><U+00B2><U+00E2><U+0081><U+00B0>]docosan-11-yl a…	1.2568	0.34039		serum	mouse
M513T53	Peracetate Quercetin	-1.0752	0.1497		serum	mouse
M514T404_1	DAMGO	0.62886	0.75395	C11318	serum	mouse
M514T347_2	Anhydrocochlioquinone A	-1.7202	0.094656		serum	mouse
M517T484	Cucurbitacin D	-0.86893	0.014091	C08796	serum	mouse
M522T638_2	Salviaflaside	-0.98955	0.25943		serum	mouse
M539T370	Apramycin	1.7224	0.069377	C01555	serum	mouse
M529T385	MMV690028	-0.56234	0.20861		serum	mouse
M533T386_1	Cochlioquinone A	0.47117	0.45924		serum	mouse
M533T386_2	MLS001141034-01!tert-butyl (2S)-2-[4-[[(2R)-1-[(4-fluorophenyl)methylamino]-3-methyl-1-oxobutan-2-yl]carbamoyl]piperidine-1-carbonyl]pyrrolidine-1-carboxylate	0.8992	0.49563		serum	mouse
M534T280	Neriifolin	0.06356	0.78467	C08876	serum	mouse
M540T684	Vecuronium	0.016864	0.81437	C07553	serum	mouse
M541T435	NCGC00381435-01!13-dodecan-2-yl-6-(1-hydroxyethyl)-3-(hydroxymethyl)-12-methyl-9-propan-2-yl-1-oxa-4,7,10-triazacyclotridecane-2,5,8,11-tetrone	1.0675	0.64035		serum	mouse
M546T523_1	N-[5-[[4-[4-[acetyl(hydroxy)amino]butylamino]-4-oxobutanoyl]-hydroxyamino]pentyl]-N'-(5-aminopentyl)-N'-hydroxybutanediamide	0.19877	0.68695		serum	mouse
M553T680	Furohyperforin	1.9987	0.078235		serum	mouse
M553T349	3-[(Z)-5-[6-hydroxy-5,5,8a-trimethyl-2-methylidene-3-[3,4,5-trihydroxy-6-(hydroxymethyl)oxan-2-yl]oxy-3,4,4a,6,7,8-hexahydro-1H-naphthalen-1-yl]-3-methylpent-2-enoxy]-3-oxopropanoic acid	-0.60202	0.20403		serum	mouse
M554T638_2	Purines I-IV gallate	0.057368	0.87541		serum	mouse
M554T490_2	MLS000736497-01!10,11-dimethoxy-4a,5,5a,7,8,13a,15,15a,15b,16-decahydro-2H-4,6-methanoindolo[3,2,1-ij]oxepino[2,3,4-de]pyrrolo[2,3-h]quinoline-14-one	-0.77267	0.62367		serum	mouse
M554T269	Veratrosine	0.59963	0.11393		serum	mouse
M555T229_6	8-[5-(5,7-dihydroxy-4-oxo-4H-chromen-2-yl)-2,3-dihydroxyphenyl]-5,7-dihydroxy-2-(4-hydroxyphenyl)-4H-chromen-4-one	-0.26008	0.36586		serum	mouse
M555T638_1	MMV689758	-0.0073388	0.92197	C14122	serum	mouse
M555T256	(2R,6R)-6-[(3R,10S,12S,13R,17R)-3-(2-carboxyacetyl)oxy-12-hydroxy-4,4,10,13,14-pentamethyl-2,3,5,6,7,11,12,15,16,17-decahydro-1H-cyclopenta[a]phenanthren-17-yl]-2-methyl-3-methylideneheptanoic acid	0.075654	0.91629		serum	mouse
M556T399	Cycloposine	1.5463	0.16267		serum	mouse
M557T46_2	Fukugetin	-0.58437	0.044563		serum	mouse
M576T240_1	Angeloylzygadenin	-0.81253	0.24633		serum	mouse
M559T638_4	4-[3,4,5-trihydroxy-6-(hydroxymethyl)oxan-2-yl]oxy-9-(3,4,5-trimethoxyphenyl)-5a,6,8a,9-tetrahydro-5H-[2]benzofuro[6,5-f][1,3]benzodioxol-8-one	0.054955	0.62935		serum	mouse
M581T690_1	(1S,2S,5R,7R,10S,11S,14R,16R,19S,20S,23R,25R)-5,14-diethyl-2,11,20,23-tetramethyl-4,13,22,28,29,30-hexaoxatetracyclo[23.2.1.1<U+00E2><U+0081><U+00B7>,<U+00C2><U+00B9><U+00E2><U+0081><U+00B0>.1<U+00C2><U+00B9><U+00E2><U+0081><U+00B6>,<U+00C2><U+00B9><U+00E2><U+0081><U+00B9>]triacontane-3,12,21-trione	0.58089	0.18237		serum	mouse
M584T607_1	Capsanthin	-0.54544	0.018506	C08584	serum	mouse
M585T373_2	Amikacin	0.063319	0.46289	C06820	serum	mouse
M586T294_1	Inuline	-0.084711	0.80143	C08659	serum	mouse
M570T685	Podototarin	0.14005	0.73279		serum	mouse
M571T499_1	Khayanthone	0.20733	0.36849		serum	mouse
M573T272_4	Methionine_Enkephalin	-4.0477	0.00029474		serum	mouse
M573T500	2-[3-[(E)-6-acetyloxy-2-hydroxy-6-methyl-3-oxohept-4-en-2-yl]-6-(carboxymethyl)-2-hydroxy-3a,5a,9b-trimethyl-5-oxo-2,3,4,6,9,9a-hexahydro-1H-cyclopenta[a]naphthalen-7-yl]-2-methylpropanoic acid	0.24213	0.30114		serum	mouse
M592T303	Ergoloid_Mesylate	-0.11902	0.7607		serum	mouse
M598T591	2-(3,4-dihydroxyphenyl)-5,7-dihydroxy-4-oxo-4H-chromen-3-yl 6-O-beta-D-xylopyranosyl-beta-D-glucopyranoside	-0.75828	0.21611		serum	mouse
M599T259_3	hematoporphyrin	-1.7595	0.042078		serum	mouse
M583T288_2	(Z)-Neoxanthin	-0.15622	0.39595		serum	mouse
M584T47	luteoxanthin	-0.088521	0.53799		serum	mouse
M584T426_2	MMV690027	-0.00086075	0.91318		serum	mouse
M588T261_3	Guanosine diphosphate mannose	0.3522	0.82099	C00096	serum	mouse
M605T579_2	Ginsenoside Rh3	0.091716	0.71019		serum	mouse
M612T611_2	petiolaroside	-0.35817	0.85314		serum	mouse
M614T353	Mesaconitine	-0.4183	0.36633	C08698	serum	mouse
M619T53_1	Gallotannin	-0.46467	0.029998	C17458	serum	mouse
M619T43_1	Baccatin I	-0.8249	0.11301		serum	mouse
M637T606_1	Thalsimine	0.80131	0.071081	C09661	serum	mouse
M639T294_2	Decahydrogambogic Acid	-0.12649	0.26146		serum	mouse
M623T374_2	ginsenoside C-K	-0.32921	0.062684		serum	mouse
M624T433_2	Pectolinarin	-0.26105	0.85897		serum	mouse
M629T690_2	Haploperozide	-0.050744	0.74659		serum	mouse
M630T46_1	cyanin chloride	-0.61629	0.091468		serum	mouse
M635T240_4	(1R,21S,23R)-6,7,8,11,12,13,22,23-octahydroxy-3,16-dioxo-2,17,20-trioxatetracyclo[17.3.1.0<U+00E2><U+0081><U+00B4>,<U+00E2><U+0081><U+00B9>.0<U+00C2><U+00B9><U+00E2><U+0081><U+00B0>,<U+00C2><U+00B9><U+00E2><U+0081><U+00B5>]tricosa-4(9),5,7,10(15),11,13-hexaen-21-yl 3,4,5-trihydroxybenzoate	0.47268	0.95983		serum	mouse
M635T43_1	Baccatin iV	-0.99623	0.061294		serum	mouse
M636T252_1	Taxuspine Z	0.36855	0.46629		serum	mouse
M640T467_2	Veratroylzygadenin	-0.58457	0.033074		serum	mouse
M643T294_1	(2E,6E,10E)-14-[(2S,3R,4S,5S,6R)-4,5-dihydroxy-6-(hydroxymethyl)-3-[(2S,3R,4S,5S,6R)-3,4,5-trihydroxy-6-(hydroxymethyl)oxan-2-yl]oxyoxan-2-yl]oxy-4-hydroxy-2,6,10,14-tetramethylhexadeca-2,6,10,15-tetraenoic acid	-0.25181	0.60274		serum	mouse
M661T268	Aconifine	2.3344	0.001951	C08655	serum	mouse
M645T427	Aconitine	0.81547	0.2681	C06091	serum	mouse
M648T250_7	10-OH-Mesaconitine	-0.3215	0.35015		serum	mouse
M650T304_2	[(2S,3R,4S,5S,6R)-3,4,5-trihydroxy-6-(hydroxymethyl)oxan-2-yl] (1R,2R,4aS,6aS,6bR,10R,11R,12aR)-1,10,11-trihydroxy-1,2,6a,6b,9,9,12a-heptamethyl-2,3,4,5,6,6a,7,8,8a,10,11,12,13,14b-tetradecahydropicene-4a-carboxylate	-1.2538	0.041859		serum	mouse
M653T211_5	Isohernandezine	-0.62785	0.018364		serum	mouse
M673T301_2	Stenophylline A	-0.48004	0.025776		serum	mouse
M663T240	(2R,3R,4R,6aR,6bS,8aS,11R,12R,12aS,14bR)-2,3,12-trihydroxy-4,6a,6b,11,12,14b-hexamethyl-8a-[(2S,3R,4S,5S,6R)-3,4,5-trihydroxy-6-(hydroxymethyl)oxan-2-yl]oxycarbonyl-1,2,3,4a,5,6,7,8,9,10,11,12a,14,14a-tetradecahydropicene-4-carboxylic acid	0.96515	0.87987		serum	mouse
M665T478_2	Methyllycaconitine	-0.44207	0.65302	C08699	serum	mouse
M667T50	Syrosingopine	0.19388	0.57922		serum	mouse
M687T689_1	Oleandomycin	-0.48486	0.64511	C01946	serum	mouse
M673T252_2	Yunantaxusin A	-1.1074	0.061945		serum	mouse
M691T321	MONENSIN SODIUM (monensin A is shown)	0.65756	0.3819		serum	mouse
M679T257_6	Bearline	-1.0078	0.010714		serum	mouse
M688T476_2	3-Acetylaconitine	-1.5381	0.0073405		serum	mouse
M710T376_2	Gerbudin	-0.0030132	0.95083		serum	mouse
M693T229_6	Nudicauline	-0.31212	0.24011	C08702	serum	mouse
M694T308_2	Germerin	-1.2729	0.028045		serum	mouse
M696T311_3	2'-Desacetoxy austrospicatine	-0.22074	0.69446		serum	mouse
M696T221	9-{6-[(6,7-dimethoxy-2-methyl-1,2,3,4-tetrahydroisoquinolin-1-yl)methyl]-2,3-dimethoxyphenoxy}-1,2,10-trimethoxy-6-methyl-5,6,6a,7-tetrahydro-4H-dibenzo[de,g]quinoline	0.26142	0.45422		serum	mouse
M717T309_3	Germanitrine	-1.4318	0.068215		serum	mouse
M700T264_2	NCGC00381206-01_C40H60O10_1-Naphthalenebutanoic acid, decahydro-beta,6-dihydroxy-alpha-(2-hydroxyethylidene)-5-(hydroxymethyl)-5,8a-dimethyl-2-methylene-, (4E)-4-[2-[(1R,4aS,5R,6R,8aS)-decahydro-6-hydroxy-5-(hydroxymethyl)-5,8a-dimethyl-2-methylene-1-naphthalenyl]ethylidene]tetrahydro-5-oxo-3-furanyl ester, (alphaE,1R,4aS,5R,6R,8aS)-	0.048198	0.78985		serum	mouse
M705T647_2	scropolioside D	-1.6283	0.41451		serum	mouse
[truncated: 5,176 more rows]
